# Supplementary material for: Quantitative metagenomics reveals unique gut microbiome biomarkers in ankylosing spondylitis
Source: Genome Biol. 2017 Jul 27;18:142. doi: 10.1186/s13059-017-1271-6 (PMC5530561; doi:10.1186/s13059-017-1271-6)
Supplement: Supplementary file 1 — Table S1. Phenotype information of AS patient individuals and health controls in discovery stage (156 samples) and validation stage (55 samples). Table S2. Data production and quality control of 156 samples in discovery stage and 55 samples in validation stage. Table S3. The 8743 reference genomes from NCBI and HMP (downloaded on 15 Dec 2013). Table S4. The differentially abundant genus in AS patients (n = 73) and healthy controls (n = 83). Table S5. Assembly result of 156 samples in discovery stage. Table S6. The improvement with the repeatedly assembly. Table S7. Gene prediction of 156 samples in discovery stage. Table S8. Genes with abundance which belong to proteasome modules. All the differentially abundant genes identified in this study only belong to bacterial proteasome. Table S9. The taxonomic annotation of MGSs. Table S10. The phenotypic correlation analysis (p value) of 12 MGSs according to different clinical groups. Table S11. Comparison of the MGS in different diseases. Table S12. The taxonomic annotation of CAGs (Gene number ≥ 100). Table S13. The details of the best markers selected for five monitoring and classification models based on five kinds of bio-markers. Table S14. The 210 differentially abundant sequenced reference genome markers used for classification training. (XLSX 870 kb) [file 13059_2017_1271_MOESM1_ESM.xlsx]

## Sheet: legends
Table S1. Phenotype information of AS patient individuals and health controls in discovery stage(156 samples) and validation stage (55 samples)
Table S2. Data production and Quality Control of 156 samples in discovery stage and 55 samples in validation stage
Table S3. The 8,743 reference genomes from NCBI and HMP (downloaded on Dec 15th, 2013)
Table S4. The differentially abundant genus in AS patients (n = 73) and healthy controls (n = 83)
Table S5. Assembly result of 156 samples in discovery stage.
Table S6. The improvement with the repeatedly assembly
Table S7. Gene prediction of 156 samples in discovery stage
Table S8. Genes with abundance which belong to proteasome modules. All the differentially abundant genes identified in this study only belong to bacterial proteasome.
Table S9. The taxonomic annotation of MGSs
Table S10. The phenotypic correlation analysis (P value) of 12 MGSs according to different clinical groups
Table S11. Comparison of the MGS in different diseases
Table S12. The taxonomic annotation of CAGs (Gene number>=100)
Table S13. The details of the best markers selected for five monitoring and classification models based on five kinds of bio-markers.
Table S14. The 210 differentially abundant sequenced reference genome markers used for classification training

## Sheet: Table S1
Table S1. Phenotype information of AS patient individuals and health controls in discovery stage(156 samples) and validation stage (55 samples)
Stage	Sample ID	Country	Gender	Age	BMI (kg/m2)	Disease duration (in years)	ESR mm/Hr	CRP mg/L	HLA-B27 status	AST (U/L)	ALT (U/L)	ALB (g/L)	GLB (g/L)	A/G	BUN (mmol/L)	Cr (umol/L)	Antibiotics	NSAIDs treatment	BASDAI	BASFI	Peripheral type of AS	Non-peripheral type of AS
Discovery	AS2	China	M	45	20.5	2	4	5	－	34	45	49	32	1.531	4.1	56	None	None	1.3	3.2	Yes	No
	AS3	China	M	36	23.712	1.5	3	8	+	36	54	44.3	20.8	2.13	6.87	96	None	None	1.3	0	No	Yes	Abbreviations: BMI, body mass index; ESR, erythrocyte sedimentation tate; CRP, C-reactionprotein; HLA-B27, human leukocyte antigen B27;AST, Aspartate transaminase; ALT, Alanine aminotransferase; ALB, Albumin; GLB, Globulin; A/G, Albumin/Globulin; BUN, Blood urea nitrogen; Cr, Creatinine; NSAIDs treatment, nonsteroidal anti-inflammatory drug treatment.
	AS4	China	F	40	23.4	1.5	24	8	+	21	34	49	18.9	2.59	3.78	75	None	None	4.9	0.5	Yes	No
	AS5	China	F	21	19.463	5.7	11	2.3	+	29	22	40.1	31.9	1.29	4.01	64	None	None	0.8	0	No	No
	AS6	China	M	33	21.2	2.5	18	3.9	+	18	18	41.6	26.6	1.56	5.53	80.4	None	None	1.7	0.8	Yes	No
	AS11	China	F	40	27.0993	1	21	1.6	+	35	40	46.7	32.5	1.437	4.8	65.05	None	Meloxicam (dose: 7.5 mg/d)	0.2	0	Yes	No
	AS15	China	F	36	22.31	3	21	5.7	+	45	42	42.1	29.8	1.448	6.07	59	None	Meloxicam (dose: 7.5 mg/d)	3.7	0	Yes	No
	AS17	China	M	28	25.6896	1	92	118	+	50	58	31.7	22.1	1.43	3.5	73.5	2 months	Meloxicam (dose: 7.5 mg/d)	1.1	1.9	Yes	No
	AS18	China	M	30	24.2215	1.5	23	<8	+	15	18	43.8	29.9	1.46	3.67	62.48	None	None	0.4	0	Yes	No
	AS19	China	M	40	21.321	0.5	4	3.4	－	20	19	58.7	34.5	1.7	5.5	78.2	None	None	4.5	0	Yes	No
	AS20	China	M	31	20.8611	1	6	<8	+	33	62	44.1	25.9	1.7	4.35	69	None	Meloxicam (dose: 7.5 mg/d)	1.1	0	No	Yes
	AS21	China	F	46	25.6369	3	10	3	+	33	62	44.1	27.3	1.615	4.35	48	None	None	2.7	0	No	Yes	Antibiotics: None, off antibiotics at least 2 months; 2 months, off antibiotics less than 2 months.
	AS22	China	F	32	22.2137	3	3	5.7	+	19	5	48.8	31.3	1.56	3.9	51	None	None	2.6	0	Yes	No
	AS25	China	M	49	18.432	7	8	10	+	28	30	56	38.8	1.44	6.8	70	None	Meloxicam (dose: 7.5 mg/d)	0.4	0.2	Yes	No	NSAIDs treatment: The participants were provided with nonsteroidal antiinflammatory drug Meloxicam at a dosage of 7.5 mg/d.
	AS26	China	M	24	22.3863	1	3	5.5	+	24	23	48.5	35.6	1.362	3.23	83	None	Meloxicam (dose: 7.5 mg/d)	0.8	4	No	Yes
	AS29	China	M	33	26.298	5	6	5	+	26	33	51	34	1.5	3.5	53	None	Meloxicam (dose: 7.5 mg/d)	0.9	3	Yes	No
	AS31	China	F	40	21.4	2	20	7.8	－	19	11	45.5	32.3	1.405	4.3	72	None	Meloxicam (dose: 7.5 mg/d)	2.1	0.6	Yes	No
	AS34	China	M	34	24.803	2	39	5	+	24	24	47.1	26.2	1.797	4.08	70.6	None	Meloxicam (dose: 7.5 mg/d)	6.6	1.4	Yes	No	BASDAI: Bath Ankylosing Spondylitis Disease Activity Index (http://www.basdai.com/) Garrett S, Jenkinson T, Kennedy L G, et al. A new approach to defining disease status in ankylosing spondylitis: the Bath Ankylosing Spondylitis Disease Activity Index[J]. The Journal of rheumatology, 1994, 21(12): 2286-2291.
	AS36	China	F	27	19.78	1	15	8	+	23	36	57	45	1.266	4.06	56	None	None	1.1	2.1	Yes	No
	AS37	China	M	38	20.24	6	10	6	+	20	14	42.8	42.6	1	4	55	None	Meloxicam (dose: 7.5 mg/d)	4.1	0	No	Yes
	AS38	China	M	18	17.43	3.5	23	10.5	+	45	66	42.2	34.1	1.23	3.24	39	None	Meloxicam (dose: 7.5 mg/d)	7.3	2.1	Yes	No
	AS40	China	M	14	21.125	8	40	10	+	32	27	45	21	2.14	3.12	30	None	Meloxicam (dose: 7.5 mg/d)	6.8	0.9	No	Yes
	AS42	China	M	39	23.41	4	2	4.1	+	37	56	44.8	28.5	1.57	4.1	63	None	None	4	6	Yes	No
	AS43	China	M	40	21.452	5	21	7.8	+	26	31	47.9	21.9	2.18	3.46	52	None	Meloxicam (dose: 7.5 mg/d)	8.6	6	Yes	No	BASFI: Bath ankylosing spondylitis functional index (http://www.basdai.com/BASFI.php)
	AS45	China	M	30	22.1443	2	21	8.6	+	29	24	39.4	38.6	1.02	4.75	78	None	Meloxicam (dose: 7.5 mg/d)	2.3	3.6	No	Yes
	AS46	China	M	28	18.0697	1	40	22.9	+	21	12	43.3	32.5	1.33	6.15	59	None	Meloxicam (dose: 7.5 mg/d)	2.2	1.5	Yes	No
	AS50	China	M	30	26.6749	3	40	16	+	36	61	49.1	34.8	1.41	3.1	72	None	Meloxicam (dose: 7.5 mg/d)	4.2	3.4	Yes	No
	AS51	China	F	26	21.0937	1	7	0.229	+	22	18	42.9	30.2	1.42	4.56	67	None	None	2.2	0.8	No	No	Different phenotype of AS patients：(1) Peripheral type of AS: with peripheral joint pain; (2) Non-peripheral type of AS: without peripheral joint pain
	AS54	China	F	29	72	2	1	1.3	+	18	17	47.1	21.2	2.22	6.4	61	None	Meloxicam (dose: 7.5 mg/d)	7.1	2	Yes	No
	AS56	China	M	36	19.377	12	35	20	+	21	10	4.8	34.1	1.4	4.2	75	None	None	0.9	3.2	Yes	No
	AS57	China	F	45	21.321	4	8	4	+	23	17	56	39	1.43	4.12	84	None	None	2	1.2	No	Yes
	AS58	China	F	36	22.32	3	10	18	+	21	34	49	41	1.19512	4.21	47	None	None	5.9	1	No	Yes
	AS62	China	F	35	19.9219	2	101	89.6	+	29	23	37.1	45.8	0.81	5.88	41.9	None	Meloxicam (dose: 7.5 mg/d)	3.8	3.6	Yes	No
	AS63	China	M	26	21.1463	2	13	2.73	+	23	17	47.9	27.4	1.748	7.69	70	None	None	4.2	0.9	No	Yes
	AS65	China	F	71	21.64	3	53	5.81	－	20	11	35.8	34.4	1.04	4.96	78	None	None	1.8	0.8	No	Yes
	AS66	China	M	27	27.6817	5	24	9.1	+	20	34	45.4	33	1.375	5.01	62.7	None	Meloxicam (dose: 7.5 mg/d)	2.2	0.6	Yes	No
	AS68	China	F	27	18.8707	3	28	11	+	13	5	39.2	25.1	1.25	7.23	80.5	None	None	2.1	0.2	No	Yes
	AS71	China	M	32	19.1001	1	38	15.7	+	23	18	45.3	37	1.22	4.8	68	None	None	3.6	0.4	No	Yes
	AS73	China	M	41	21.34	2.5	21	8.9	+	24	21	54	37	1.459	4.1	56	None	None	1.3	0	Yes	No
	AS74	China	F	56	20	7	44	9	+	16	11	39.4	35.8	1.1	6.7	44.9	None	Meloxicam (dose: 7.5 mg/d)	4.1	0	No	No
	AS77	China	M	39	21.8714	1.5	56	10.1	+	45	37	64	35	1.8571	5.8	59	None	Meloxicam (dose: 7.5 mg/d)	8.3	3.9	Yes	No
	AS80	China	M	37	23.939	2	49	77.1	+	21	23	41.3	34.3	1.2	6.31	50	2 months	None	3.5	3.6	No	Yes
	AS82	China	M	43	20.453	4	23	3.9	+	34	25	49	41	1.19	4.91	37	None	None	6.1	4.1	Yes	No
	AS84	China	F	42	21.231	2	29	48	+	19.8	17.2	50	46.5	1.075	5.07	81.3	None	Meloxicam (dose: 7.5 mg/d)	8.8	0	No	Yes
	AS94	China	M	47	19.537	3	29	18.3	+	48	49	67	56	1.1964	5.782	69	None	Meloxicam (dose: 7.5 mg/d)	6.6	1.9	Yes	No
	AS96	China	F	48	18.35	5	26	4.1	+	45	38	40.8	34.8	1.172	5.47	85.4	None	Meloxicam (dose: 7.5 mg/d)	3.3	0	Yes	No
	AS97	China	M	39	20.45	5	10	3.9	+	31	20	56.4	37.1	1.52	3.12	63	None	None	1.2	3	Yes	No
	AS98	China	M	42	20.7967	2	2	5.8	+	24	10	46.5	29	1.6	2.9	74	None	Meloxicam (dose: 7.5 mg/d)	6	1.3	Yes	No
	AS99	China	M	21	18.6122	2	22	22	+	23	17	45.4	37.1	1.223	3.7	55	None	Meloxicam (dose: 7.5 mg/d)	1.3	0	No	Yes
	AS100	China	M	41	19.721	2	19	18	+	31	23	57	37	1.5405	3.781	72.18	2 months	Meloxicam (dose: 7.5 mg/d)	1.7	3	Yes	No
	AS103	China	F	52	26.2	5	8	1.3	－	14	19	50.8	23.1	2.19	2.2	47	None	None	1.4	0	Yes	No
	AS104	China	F	59	19.9219	5.5	3	3.1	－	32	29	52	44	1.18	2.7	76	None	None	5.4	0.2	No	Yes
	AS109	China	F	34	19.959	9	4	7.12	－	21	24	54	32	1.687	5.8	59	None	None	2.9	0.6	No	Yes
	AS111	China	F	32	20.13	9	55	47	+	14	17	38.2	35.2	1.09	3.05	60	None	Meloxicam (dose: 7.5 mg/d)	3.6	0	No	Yes
	AS113	China	M	51	21.532	1	20	3	+	40	41	61	38	1.6052	7.1	78	None	Meloxicam (dose: 7.5 mg/d)	3.7	0	Yes	No
	AS114	China	F	40	21.452	5	4	8.9	+	33.5	40	56.4	40.8	1.38	5.88	68.6	None	None	3.1	2.1	Yes	No
	AS115	China	M	42	20.326	3	8	11	+	40	39	50.1	37	1.35	4.6	34	None	None	4.7	0	No	Yes
	AS116	China	M	34	19.432	4	8	11	+	29	21	48	31	1.54838	5.1	72	None	Meloxicam (dose: 7.5 mg/d)	1.8	0	Yes	No
	AS117	China	F	31	17.0874	4.5	30	3.2	+	17	16	47.6	29.3	1.624	3.76	59.8	None	Meloxicam (dose: 7.5 mg/d)	5.4	0.8	Yes	No
	AS119	China	M	33	0.00215645	2	1	3.6	+	22	15	45.9	23.9	1.916	5.8	75	2 months	Meloxicam (dose: 7.5 mg/d)	1.8	0	Yes	No
	AS120	China	F	37	18.4521	2	10	4.1	+	21	26	49	33	1.4848	4.87	54	None	Meloxicam (dose: 7.5 mg/d)	2.1	2.5	Yes	No
	AS121	China	F	35	18.6709	2	21	3.12	+	23	34	58	41	1.4146	3.671	45.32	None	None	3.3	0.2	Yes	No
	AS122	China	M	45	19.65	4	20	3.5	+	19	24	34.7	28.6	1.21	6.41	38.4	None	None	4.2	0	No	No
	AS123	China	M	48	19.334	7	32	5	+	57	38	50.4	35.6	1.415	3.8	45	None	None	3.9	1	No	Yes
	AS127	China	F	35	21.47	3.5	18	4.9	+	41	32	56	43	1.3023	4.671	56.2	None	None	6.8	2.5	No	No
	AS128	China	F	34	20.07	1.5	54	31	+	22	30	34.51	28.6	1.2	2.8	45.7	None	Meloxicam (dose: 7.5 mg/d)	5.8	2.4	Yes	No
	AS131	China	F	24	18.32	3	7	3.24	+	27	20	47	23	2	4.1	43.2	None	Meloxicam (dose: 7.5 mg/d)	1.7	1	No	Yes
	AS132	China	F	32	19.01	4	4.1	12	+	20	24	50	34	1.47	4	66	None	None	1.4	0	Yes	No
	AS133	China	F	39	18.34	5	8.2	12	+	18.8	20.3	40.32	35.01	1.151	6	81.4	None	Meloxicam (dose: 7.5 mg/d)	1.6	0.8	Yes	No
	AS134	China	M	25	18.21	1.5	10	3.8	+	21	14	48	31	1.5483	3.27	59	None	Meloxicam (dose: 7.5 mg/d)	4.3	2.2	No	Yes
	AS136	China	M	48	20.291	9	12	3.1	－	23	31	65	49	1.3265	4.1	51	None	Meloxicam (dose: 7.5 mg/d)	1	0	Yes	No
	AS137	China	F	25	21.4533	2	22	10.5	+	18	10	43.6	28.8	1.51	6.09	45	None	None	5.4	0	Yes	No
	AS138	China	F	23	18.471	2	10	5.2	+	20	18	46	34	1.3529	7.1	45	None	Meloxicam (dose: 7.5 mg/d)	1.5	0	No	Yes
	HD-1	China	F	40	20.0288	0	<15	<5	NA	NA	NA	NA	NA	NA	NA	NA	None	NA	NA	NA	No	No
	HD-2	China	F	46	20.83	0	<15	<5	NA	NA	NA	NA	NA	NA	NA	NA	None	NA	NA	NA	No	No
	HD-3	China	M	45	19.5797	0	<15	<5	NA	NA	NA	NA	NA	NA	NA	NA	None	NA	NA	NA	No	No
	HD-4	China	M	38	20.0474	0	<15	<5	NA	NA	NA	NA	NA	NA	NA	NA	None	NA	NA	NA	No	No
	HD-5	China	F	43	22.3757	0	<15	<5	NA	NA	NA	NA	NA	NA	NA	NA	None	NA	NA	NA	No	No
	HD-6	China	F	38	21.4844	0	<15	<5	NA	NA	NA	NA	NA	NA	NA	NA	None	NA	NA	NA	No	No
	HD-7	China	F	37	21.9899	0	<15	<5	NA	NA	NA	NA	NA	NA	NA	NA	None	NA	NA	NA	No	No
	HD-8	China	F	60	26.0375	0	<15	<5	NA	NA	NA	NA	NA	NA	NA	NA	None	NA	NA	NA	No	No
	HD-9	China	F	39	18.7305	0	<15	<5	NA	NA	NA	NA	NA	NA	NA	NA	None	NA	NA	NA	No	No
	HD-10	China	F	40	20.1951	0	<15	<5	NA	NA	NA	NA	NA	NA	NA	NA	None	NA	NA	NA	No	No
	HD-11	China	F	38	19.9481	0	<15	<5	NA	NA	NA	NA	NA	NA	NA	NA	None	NA	NA	NA	No	No
	HD-12	China	M	40	22.546	0	<15	<5	NA	NA	NA	NA	NA	NA	NA	NA	None	NA	NA	NA	No	No
	HD-13	China	F	56	21.4844	0	<15	<5	NA	NA	NA	NA	NA	NA	NA	NA	None	NA	NA	NA	No	No
	HD-14	China	M	51	22.5827	0	<15	<5	NA	NA	NA	NA	NA	NA	NA	NA	None	NA	NA	NA	No	No
	HD-15	China	M	56	19.8141	0	<15	<5	NA	NA	NA	NA	NA	NA	NA	NA	None	NA	NA	NA	No	No
	HD-16	China	F	41	24.4352	0	<15	<5	NA	NA	NA	NA	NA	NA	NA	NA	None	NA	NA	NA	No	No
	HD-17	China	M	46	23.0518	0	<15	<5	NA	NA	NA	NA	NA	NA	NA	NA	None	NA	NA	NA	No	No
	HD-18	China	M	43	22.3094	0	<15	<5	NA	NA	NA	NA	NA	NA	NA	NA	None	NA	NA	NA	No	No
	HD-19	China	M	57	21.875	0	<15	<5	NA	NA	NA	NA	NA	NA	NA	NA	None	NA	NA	NA	No	No
	HD-20	China	M	45	22.7903	0	<15	<5	NA	NA	NA	NA	NA	NA	NA	NA	None	NA	NA	NA	No	No
	HD-21	China	M	37	22.6627	0	<15	<5	NA	NA	NA	NA	NA	NA	NA	NA	None	NA	NA	NA	No	No
	HD-22	China	F	41	24.4352	0	<15	<5	NA	NA	NA	NA	NA	NA	NA	NA	None	NA	NA	NA	No	No
	HD-23	China	F	35	19.2234	0	<15	<5	NA	NA	NA	NA	NA	NA	NA	NA	None	NA	NA	NA	No	No
	HD-24	China	M	36	20.7008	0	<15	<5	NA	NA	NA	NA	NA	NA	NA	NA	None	NA	NA	NA	No	No
	HD-25	China	F	49	22.8928	0	<15	<5	NA	NA	NA	NA	NA	NA	NA	NA	None	NA	NA	NA	No	No
	HD-26	China	F	40	20.3244	0	<15	<5	NA	NA	NA	NA	NA	NA	NA	NA	None	NA	NA	NA	No	No
	HD-27	China	M	45	19.9432	0	<15	<5	NA	NA	NA	NA	NA	NA	NA	NA	None	NA	NA	NA	No	No
	HD-28	China	M	33	21.2852	0	<15	<5	NA	NA	NA	NA	NA	NA	NA	NA	None	NA	NA	NA	No	No
	HD-29	China	F	33	20.3125	0	<15	<5	NA	NA	NA	NA	NA	NA	NA	NA	None	NA	NA	NA	No	No
	HD-30	China	F	54	23.4375	0	<15	<5	NA	NA	NA	NA	NA	NA	NA	NA	None	NA	NA	NA	No	No
	HD-31	China	M	43	22.4913	0	<15	<5	NA	NA	NA	NA	NA	NA	NA	NA	None	NA	NA	NA	No	No
	HD-32	China	F	54	22.719	0	<15	<5	NA	NA	NA	NA	NA	NA	NA	NA	None	NA	NA	NA	No	No
	HD-33	China	F	34	20.5688	0	<15	<5	NA	NA	NA	NA	NA	NA	NA	NA	None	NA	NA	NA	No	No
	HD-34	China	F	40	18.5901	0	<15	<5	NA	NA	NA	NA	NA	NA	NA	NA	None	NA	NA	NA	No	No
	HD-35	China	M	48	23.8895	0	<15	<5	NA	NA	NA	NA	NA	NA	NA	NA	None	NA	NA	NA	No	No
	HD-36	China	F	32	20.3223	0	<15	<5	NA	NA	NA	NA	NA	NA	NA	NA	None	NA	NA	NA	No	No
	HD-37	China	F	45	20.1733	0	<15	<5	NA	NA	NA	NA	NA	NA	NA	NA	None	NA	NA	NA	No	No
	HD-38	China	M	40	20.0474	0	<15	<5	NA	NA	NA	NA	NA	NA	NA	NA	None	NA	NA	NA	No	No
	HD-39	China	F	51	22.8624	0	<15	<5	NA	NA	NA	NA	NA	NA	NA	NA	None	NA	NA	NA	No	No
	HD-40	China	M	41	20.5693	0	<15	<5	NA	NA	NA	NA	NA	NA	NA	NA	None	NA	NA	NA	No	No
	HD-41	China	M	52	19.9184	0	<15	<5	NA	NA	NA	NA	NA	NA	NA	NA	None	NA	NA	NA	No	No
	HD-42	China	M	50	25.9095	0	<15	<5	NA	NA	NA	NA	NA	NA	NA	NA	None	NA	NA	NA	No	No
	HD-43	China	M	36	19.7133	0	<15	<5	NA	NA	NA	NA	NA	NA	NA	NA	None	NA	NA	NA	No	No
	HD-44	China	M	41	23.9198	0	<15	<5	NA	NA	NA	NA	NA	NA	NA	NA	None	NA	NA	NA	No	No
	HD-45	China	M	37	22.3954	0	<15	<5	NA	NA	NA	NA	NA	NA	NA	NA	None	NA	NA	NA	No	No
	HD-46	China	M	35	24.0569	0	<15	<5	NA	NA	NA	NA	NA	NA	NA	NA	None	NA	NA	NA	No	No
	HD-47	China	M	58	23.6244	0	<15	<5	NA	NA	NA	NA	NA	NA	NA	NA	None	NA	NA	NA	No	No
	HD-48	China	M	31	22.7583	0	<15	<5	NA	NA	NA	NA	NA	NA	NA	NA	None	NA	NA	NA	No	No
	HD-49	China	F	41	20.8325	0	<15	<5	NA	NA	NA	NA	NA	NA	NA	NA	None	NA	NA	NA	No	No
	HD-50	China	F	50	25.204	0	<15	<5	NA	NA	NA	NA	NA	NA	NA	NA	None	NA	NA	NA	No	No
	HD-51	China	M	37	22.8571	0	<15	<5	NA	NA	NA	NA	NA	NA	NA	NA	None	NA	NA	NA	No	No
	HD-52	China	F	50	19.5312	0	<15	<5	NA	NA	NA	NA	NA	NA	NA	NA	None	NA	NA	NA	No	No
	HD-53	China	F	50	20.5499	0	<15	<5	NA	NA	NA	NA	NA	NA	NA	NA	None	NA	NA	NA	No	No
	HD-54	China	M	47	20.7612	0	<15	<5	NA	NA	NA	NA	NA	NA	NA	NA	None	NA	NA	NA	No	No
	HD-55	China	M	37	22.0386	0	<15	<5	NA	NA	NA	NA	NA	NA	NA	NA	None	NA	NA	NA	No	No
	HD-56	China	M	31	19.0311	0	<15	<5	NA	NA	NA	NA	NA	NA	NA	NA	None	NA	NA	NA	No	No
	HD-57	China	M	32	20.9042	0	<15	<5	NA	NA	NA	NA	NA	NA	NA	NA	None	NA	NA	NA	No	No
	HD-58	China	M	52	19.0311	0	<15	<5	NA	NA	NA	NA	NA	NA	NA	NA	None	NA	NA	NA	No	No
	HD-59	China	F	23	22.9123	0	<15	<5	NA	NA	NA	NA	NA	NA	NA	NA	None	NA	NA	NA	No	No
	HD-60	China	M	34	20.5151	0	<15	<5	NA	NA	NA	NA	NA	NA	NA	NA	None	NA	NA	NA	No	No
	HD-61	China	M	31	20.1771	0	<15	<5	NA	NA	NA	NA	NA	NA	NA	NA	None	NA	NA	NA	No	No
	HD-62	China	M	62	20.5761	0	<15	<5	NA	NA	NA	NA	NA	NA	NA	NA	None	NA	NA	NA	No	No
	HD-63	China	F	42	19.9219	0	<15	<5	NA	NA	NA	NA	NA	NA	NA	NA	None	NA	NA	NA	No	No
	HD-64	China	F	29	17.8465	0	<15	<5	NA	NA	NA	NA	NA	NA	NA	NA	None	NA	NA	NA	No	No
	HD-65	China	F	43	24.977	0	<15	<5	NA	NA	NA	NA	NA	NA	NA	NA	None	NA	NA	NA	No	No
	HD-66	China	M	42	21.7498	0	<15	<5	NA	NA	NA	NA	NA	NA	NA	NA	None	NA	NA	NA	No	No
	HD-67	China	M	32	19.2374	0	<15	<5	NA	NA	NA	NA	NA	NA	NA	NA	None	NA	NA	NA	No	No
	HD-68	China	M	33	19.5918	0	<15	<5	NA	NA	NA	NA	NA	NA	NA	NA	None	NA	NA	NA	No	No
	HD-69	China	M	26	22.7269	0	<15	<5	NA	NA	NA	NA	NA	NA	NA	NA	None	NA	NA	NA	No	No
	HD-70	China	M	52	25.3537	0	<15	<5	NA	NA	NA	NA	NA	NA	NA	NA	None	NA	NA	NA	No	No
	HD-71	China	F	36	20.0856	0	<15	<5	NA	NA	NA	NA	NA	NA	NA	NA	None	NA	NA	NA	No	No
	HD-72	China	M	47	22.4551	0	<15	<5	NA	NA	NA	NA	NA	NA	NA	NA	None	NA	NA	NA	No	No
	HD-73	China	F	45	22.6347	0	<15	<5	NA	NA	NA	NA	NA	NA	NA	NA	None	NA	NA	NA	No	No
	HD-74	China	F	40	19.9219	0	<15	<5	NA	NA	NA	NA	NA	NA	NA	NA	None	NA	NA	NA	No	No
	HD-75	China	M	35	21.5543	0	<15	<5	NA	NA	NA	NA	NA	NA	NA	NA	None	NA	NA	NA	No	No
	HD-76	China	F	54	24.5051	0	<15	<5	NA	NA	NA	NA	NA	NA	NA	NA	None	NA	NA	NA	No	No
	HD-77	China	M	35	24.0449	0	<15	<5	NA	NA	NA	NA	NA	NA	NA	NA	None	NA	NA	NA	No	No
	HD-78	China	M	32	17.8608	0	<15	<5	NA	NA	NA	NA	NA	NA	NA	NA	None	NA	NA	NA	No	No
	HD-79	China	M	25	20.9256	0	<15	<5	NA	NA	NA	NA	NA	NA	NA	NA	None	NA	NA	NA	No	No
	HD-80	China	M	43	22.9459	0	<15	<5	NA	NA	NA	NA	NA	NA	NA	NA	None	NA	NA	NA	No	No
	HD-81	China	M	45	20.0474	0	<15	<5	NA	NA	NA	NA	NA	NA	NA	NA	None	NA	NA	NA	No	No
	HD-82	China	M	58	21.9713	0	<15	<5	NA	NA	NA	NA	NA	NA	NA	NA	None	NA	NA	NA	No	No
	HD-83	China	M	42	21.6209	0	<15	<5	NA	NA	NA	NA	NA	NA	NA	NA	None	NA	NA	NA	No	No
Validation	AS9	China	M	43	78.5	7	14	7	+	20	23	47.1	22.6	2.08	4.5	45	None	Current	3	0	Yes	No
	AS10	China	M	31	19.6752	1	2	5.4	+	34	41	48.4	34	1.42	3.8	74	None	None	1.9	0.4	Yes	No
	AS12	China	M	35	21.47	3	23	4.7	+	23	21	33	29	1.137	3	81	None	None	4.7	2.2	No	Yes
	AS24	China	F	24	22.5896	1.5	4	4.6	+	15	9	47.8	24.3	1.97	4.8	51	None	Current	7.8	0.6	Yes	No
	AS28	China	M	41	20.781	5.5	8	9.5	+	31	29	44.5	39.8	1.118	5.1	70.5	None	None	1.3	2.3	No	No
	AS35	China	F	32	18.61	4	17	<8	+	19	10	52.8	35	1.33	3.02	62	None	None	5.9	5.6	No	Yes
	AS41	China	F	31	20.315	5	21	5.1	+	21	24	56	34	1.64	3.2	69	None	None	1.7	4.2	No	Yes
	AS48	China	M	31	18.3391	3	44	51.5	+	16	9	41.7	39.5	1.055	3.6	53.1	None	None	6.6	0	Yes	No
	AS49	China	M	28	19.7	1.5	2	2.3	+	27	21	51.8	30.9	1.68	6.5	62	None	Current	3.8	0.8	No	Yes
	AS61	China	M	34	20.984	2	44	3	+	14	18	42.5	36.9	1.151	4.1	69	2 months	Current	4.7	5	Yes	No
	AS64	China	F	37	20.5078	1	17	1.6	+	12	6	45	28	1.6	4	52	None	None	1.8	2.3	Yes	No
	AS67	China	M	30	24.2	2	2	1.1	+	22	26	42.9	26.5	1.61	4.79	73	None	Current	7	3.7	No	Yes
	AS76	China	M	29	20.12	3	20	3.1	+	10.8	21.4	35.1	32.6	1.076	3.1	40	None	None	3	0	Yes	No
	AS78	China	M	34	22.4	1	8	12	+	28.4	22	51.2	28.4	1.82	5.92	72.1	None	Current	6.1	2.1	Yes	No
	AS79	China	M	45	20.4491	3	13	30.2	+	21	20	46.1	41.7	1.095	4.72	53	None	None	3.9	0	No	Yes
	AS81	China	F	40	20.51	2.5	56	9.6	+	41.8	35.2	40	38.2	1.047	8.5	44	None	Current	0.6	2.2	No	Yes
	AS90	China	M	27	33.2	0.5	71	6.06	－	19	11	40.3	48.1	0.837	3.7	60	None	Current	6.7	1.9	No	Yes
	AS92	China	M	19	18.64	1.5	31	11	+	61	42	43.8	33.4	1.31	7..5	89	None	Current	3.1	1.8	Yes	No
	AS101	China	M	27	17.8748	5	14	3.14	+	20	13	49.4	31.2	1.58	6.95	59.9	None	Current	8.8	4.8	Yes	No
	AS105	China	M	17	16.901	1	100	145.6	+	20	14	47.1	30.1	1.56	4.94	61	None	Current	8.2	2.5	Yes	No
	AS106	China	F	30	17.9282	2	20	3.91	+	17	5	46.1	26.8	1.72	4.3	58	None	None	2.9	3.9	No	Yes
	AS108	China	F	56	21.356	6	11	20	－	21	23	41	23	1.726	3.8	65	None	Current	2.4	0	No	Yes
	AS126	China	M	24	21.0498	2	11	21	+	22	20.1	51.8	37.4	1.37	4.4	100	None	Current	5.9	2.5	No	Yes
	AS130	China	M	38	20.348	2	18	4.12	+	34	28	54	32	1.6875	3.76	49.3	None	Current	4.4	1	Yes	No
	HV-1	China	M	43	20.9375	0	<15	<5	NA	NA	NA	NA	NA	NA	NA	NA	None	NA	NA	NA	No	No
	HV-2	China	M	58	19.9594	0	<15	<5	NA	NA	NA	NA	NA	NA	NA	NA	None	NA	NA	NA	No	No
	HV-3	China	F	46	21.3039	0	<15	<5	NA	NA	NA	NA	NA	NA	NA	NA	None	NA	NA	NA	No	No
	HV-4	China	F	42	22.0386	0	<15	<5	NA	NA	NA	NA	NA	NA	NA	NA	None	NA	NA	NA	No	No
	HV-5	China	M	53	23.5294	0	<15	<5	NA	NA	NA	NA	NA	NA	NA	NA	None	NA	NA	NA	No	No
	HV-6	China	M	45	23.939	0	<15	<5	NA	NA	NA	NA	NA	NA	NA	NA	None	NA	NA	NA	No	No
	HV-7	China	M	69	22.7732	0	<15	<5	NA	NA	NA	NA	NA	NA	NA	NA	None	NA	NA	NA	No	No
	HV-8	China	F	34	19.6752	0	<15	<5	NA	NA	NA	NA	NA	NA	NA	NA	None	NA	NA	NA	No	No
	HV-9	China	M	37	21.0077	0	<15	<5	NA	NA	NA	NA	NA	NA	NA	NA	None	NA	NA	NA	No	No
	HV-10	China	F	45	20.0692	0	<15	<5	NA	NA	NA	NA	NA	NA	NA	NA	None	NA	NA	NA	No	No
	HV-11	China	M	34	22.8624	0	<15	<5	NA	NA	NA	NA	NA	NA	NA	NA	None	NA	NA	NA	No	No
	HV-12	China	M	60	23.3564	0	<15	<5	NA	NA	NA	NA	NA	NA	NA	NA	None	NA	NA	NA	No	No
	HV-13	China	M	70	19.9744	0	<15	<5	NA	NA	NA	NA	NA	NA	NA	NA	None	NA	NA	NA	No	No
	HV-14	China	M	35	26.8923	0	<15	<5	NA	NA	NA	NA	NA	NA	NA	NA	None	NA	NA	NA	No	No
	HV-15	China	M	52	23.3323	0	<15	<5	NA	NA	NA	NA	NA	NA	NA	NA	None	NA	NA	NA	No	No
	HV-16	China	F	34	20.202	0	<15	<5	NA	NA	NA	NA	NA	NA	NA	NA	None	NA	NA	NA	No	No
	HV-17	China	F	45	19.052	0	<15	<5	NA	NA	NA	NA	NA	NA	NA	NA	None	NA	NA	NA	No	No
	HV-18	China	M	56	20.9097	0	<15	<5	NA	NA	NA	NA	NA	NA	NA	NA	None	NA	NA	NA	No	No
	HV-19	China	M	49	23.6614	0	<15	<5	NA	NA	NA	NA	NA	NA	NA	NA	None	NA	NA	NA	No	No
	HV-20	China	M	30	20.679	0	<15	<5	NA	NA	NA	NA	NA	NA	NA	NA	None	NA	NA	NA	No	No
	HV-21	China	M	27	20.984	0	<15	<5	NA	NA	NA	NA	NA	NA	NA	NA	None	NA	NA	NA	No	No
	HV-22	China	M	32	23.1834	0	<15	<5	NA	NA	NA	NA	NA	NA	NA	NA	None	NA	NA	NA	No	No
	HV-23	China	M	38	24.1633	0	<15	<5	NA	NA	NA	NA	NA	NA	NA	NA	None	NA	NA	NA	No	No
	HV-24	China	M	49	25.9516	0	<15	<5	NA	NA	NA	NA	NA	NA	NA	NA	None	NA	NA	NA	No	No
	HV-25	China	M	32	22.9417	0	<15	<5	NA	NA	NA	NA	NA	NA	NA	NA	None	NA	NA	NA	No	No
	HV-26	China	F	32	20.4201	0	<15	<5	NA	NA	NA	NA	NA	NA	NA	NA	None	NA	NA	NA	No	No
	HV-27	China	M	35	25.1913	0	<15	<5	NA	NA	NA	NA	NA	NA	NA	NA	None	NA	NA	NA	No	No
	HV-28	China	M	51	19.764	0	<15	<5	NA	NA	NA	NA	NA	NA	NA	NA	None	NA	NA	NA	No	No
	HV-29	China	M	54	22.9568	0	<15	<5	NA	NA	NA	NA	NA	NA	NA	NA	None	NA	NA	NA	No	No
	HV-30	China	M	39	24.2665	0	<15	<5	NA	NA	NA	NA	NA	NA	NA	NA	None	NA	NA	NA	No	No
	HV-31	China	M	47	20.0474	0	<15	<5	NA	NA	NA	NA	NA	NA	NA	NA	None	NA	NA	NA	No	No

## Sheet: Table S2
Table S2. Data production and Quality Control of 156 samples in discovery stage and 55 samples in validation stage
stage	Sample id	Raw data		QC		Clean bases(bp)	Ratio
		Raw reads(#)	Raw bases(bp)	Total trimmed bases(bp)	Human DNA bases(bp)
discovery	AS2	19630721	3926144200	3795377284	2932093	3733233614	0.950865
	AS3	28096585	5619317000	5416330010	515428	5303090784	0.943725
	AS4	17032314	3406462800	3297234077	11583773	3235825716	0.949908
	AS5	24154140	4830828000	4635672951	578256	4534890947	0.93874
	AS6	23430136	4686027200	4517044886	752476	4444362484	0.948429
	AS11	15790735	3158147000	3065702889	311522	3023335599	0.957313
	AS15	19007514	3801502800	3664333595	1044771	3600985063	0.947253
	AS17	17411976	3482395200	3353773409	1338222	3295240739	0.946257
	AS18	17389683	3477936600	3337488908	1123214	3276885574	0.942192
	AS19	15277927	3055585400	2960740419	2750932	2915984341	0.954313
	AS20	16370922	3274184400	3145685760	5833106	3085356255	0.942328
	AS21	16914091	3382818200	3296290757	5418259	3251483139	0.961176
	AS22	20479458	4095891600	3920076573	1797984	3822666391	0.933293
	AS25	25716604	5143320800	4977361838	703875	4889544836	0.950659
	AS26	21760782	4352156400	4172724359	530733	4080302413	0.937536
	AS29	25237757	5047551400	4868936908	7491998	4778263563	0.94665
	AS31	20976337	4195267400	4021639106	161834	3940285850	0.939222
	AS34	21993138	4398627600	4222044203	105357	4133677903	0.939765
	AS36	17724559	3544911800	3428558243	17315352	3335164733	0.940832
	AS37	21198538	4239707600	3853379874	808048	3617826225	0.85332
	AS38	22890035	4578007000	4382368649	4365840	4299863774	0.939244
	AS40	23049930	4609986000	4479437401	2224942	4417844384	0.958321
	AS42	21690252	4338050400	4199893017	6740277	4136226827	0.953476
	AS43	20225486	4045097200	3907644371	5957103	3843837467	0.950246
	AS45	20880221	4176044200	4029517618	2825806	3967114757	0.94997
	AS46	19467630	3893526000	3748214749	654215	3688473047	0.947335
	AS50	18026166	3605233200	3463284974	3852826	3392607929	0.941023
	AS51	20227900	4045580000	3902637379	693960	3833850631	0.947664
	AS54	22145533	4429106600	4276602210	9932072	4198931653	0.948031
	AS56	22843519	4568703800	4395382705	515913	4309790212	0.943329
	AS57	25208761	5041752200	4905515301	533682	4839393938	0.959864
	AS58	20172554	4034510800	3882596722	917539	3820145283	0.946867
	AS62	18179505	3635901000	3467492632	1975693	3370972295	0.927135
	AS63	19406756	3881351200	3575884665	6247346	3474257943	0.895116
	AS65	22001256	4400251200	4199194300	20170930	4089546111	0.929389
	AS66	21390875	4278175000	3948044069	48440	3771685077	0.881611
	AS68	29768257	5953651400	5589076365	272282	5392018345	0.905666
	AS71	24547590	4909518000	4617687084	1958661	4457160581	0.907861
	AS73	26276834	5255366800	4915208207	44942	4733307669	0.900662
	AS74	20776276	4155255200	4035525683	560073	3980048091	0.957835
	AS77	17246678	3449335600	3292045294	4374514	3200873168	0.927968
	AS80	28105219	5621043800	5311729069	34251319	5107471783	0.908634
	AS82	30554156	6110831200	5751819243	12754937	5547499921	0.907814
	AS84	25465247	5093049400	4849986877	1362251	4728285436	0.92838
	AS94	24682119	4936423800	4665651794	256555	4521492381	0.915945
	AS96	21101737	4220347400	4048453053	20536155	3936235442	0.93268
	AS97	17605943	3521188600	3292394413	831930	3184359564	0.904342
	AS98	24957435	4991487000	4748737732	509297	4627510308	0.927081
	AS99	25068006	5013601200	4785265078	437396	4670788362	0.931623
	AS100	17876555	3575311000	3259389634	241266	3162522515	0.884545
	AS103	17404371	3480874200	3249945812	768910	3176303858	0.912502
	AS104	19957564	3991512800	3760129062	633921800	3026679926	0.758279
	AS109	17256337	3451267400	3254929303	913857	3190721109	0.924507
	AS111	21154055	4230811000	4084496527	3417298	4013888568	0.948728
	AS113	25334535	5066907000	4785839455	1228524	4632206902	0.914208
	AS114	20048736	4009747200	3834510899	15750960	3740021274	0.932732
	AS115	24262665	4852533000	4667353179	11719058	4556060914	0.938904
	AS116	23979281	4795856200	4602139776	5861669	4517192789	0.941895
	AS117	19757930	3951586000	3813700545	15516834	3739482409	0.946324
	AS119	19188149	3837629800	3659496657	2895980	3583478877	0.933774
	AS120	22223850	4444770000	4190355433	1937748	4055383604	0.912394
	AS121	22779560	4555912000	4316218903	1222861	4186865604	0.918996
	AS122	24284620	4856924000	4588132390	1904502	4443342497	0.914847
	AS123	22190525	4438105000	4259324228	2027105	4158690802	0.937042
	AS127	29277052	5855410400	5640598949	1964638	5522178338	0.94309
	AS128	25575107	5115021400	4883064968	2843184	4755886819	0.929788
	AS131	20032996	4006599200	3799680090	80203	3710623182	0.926128
	AS132	21730212	4346042400	4195715819	1287352	4125178142	0.94918
	AS133	21092478	4218495600	4079363396	132914476	3873362811	0.918186
	AS134	24114080	4822816000	4675676624	284475990	4319883299	0.895718
	AS136	22777000	4555400000	4380543522	14736559	4282281452	0.940045
	AS137	22179849	4435969800	4261379138	608674	4176876902	0.941593
	AS138	16505557	3301111400	3171381077	3197571	3105356236	0.9407
					Average:	4.02595e+09
	HD-1	15181542	3036308400	2826052123	230673	2699924975	0.889213
	HD-2	14670034	2934006800	2728567624	366374	2606124744	0.888248
	HD-3	19123128	3824625600	3042226696	28041699	2557379797	0.668661
	HD-4	25814995	5162999000	4072503276	952814	3474209090	0.672905
	HD-5	15829129	3165825800	2658605788	223575	2399883801	0.758059
	HD-6	35724891	7144978200	6064266404	3410056	5457680231	0.763848
	HD-7	27389267	5477853400	4664597678	759428	4229167690	0.772048
	HD-8	49074174	9814834800	8107278940	14938041	7223744160	0.736003
	HD-9	35292286	7058457200	5876016628	2099358	5272912017	0.747035
	HD-10	20581232	4116246400	3460780140	675917	3110982868	0.755781
	HD-11	23926332	4785266400	4038265544	194483	3649898356	0.762737
	HD-12	21250407	4250081400	3581421494	2548416	3228330078	0.759593
	HD-13	20805385	4161077000	3627625524	42314119	3300571118	0.793201
	HD-14	26414469	5282893800	4013997778	882698	3345307983	0.633234
	HD-15	41726028	8345205600	6914742285	4434763	6156180963	0.737691
	HD-16	24181512	4836302400	4248258534	12800636	3921405990	0.810827
	HD-17	21319521	4263904200	3569911360	255427	3220937430	0.755396
	HD-18	19153477	3830695400	3296682990	41882437	2966607115	0.77443
	HD-19	26561710	5312342000	4727728384	306729	4406799161	0.82954
	HD-20	28243174	5648634800	4401986020	102506727	3625812398	0.641892
	HD-21	25811737	5162347400	4219590039	1027670	3726218379	0.721807
	HD-22	23431461	4686292200	3714294215	3376569	3232181196	0.68971
	HD-23	26092385	5218477000	4769352121	4695876	4528596054	0.8678
	HD-24	17249594	3449918800	2666887129	31313556	2202548941	0.638435
	HD-25	18464418	3692883600	3081924075	636398	2758580583	0.746999
	HD-26	19648331	3929666200	3104816364	844697	2643260637	0.672643
	HD-27	25154285	5030857000	3895577425	5445822	3269733883	0.649936
	HD-28	39645279	7929055800	6102109671	2553949	5139264501	0.648156
	HD-29	54432955	10886591000	9101570825	14410184	8264996364	0.75919
	HD-30	38637263	7727452600	6562035353	571556	6015451389	0.778452
	HD-31	47363178	9472635600	8070902488	269603	7396165037	0.780793
	HD-32	22539814	4507962800	3523921305	205881	3012841917	0.668338
	HD-33	40571199	8114239800	6282235967	4317145	5353316979	0.659744
	HD-34	17962151	3592430200	2772533808	698380	2361169007	0.657262
	HD-35	26178445	5235689000	4335192776	14916044	3910420569	0.746878
	HD-36	15369409	3073881800	2773391555	185013	2613047738	0.850081
	HD-37	27593867	5518773400	4344017257	381394317	3364240284	0.609599
	HD-38	12665510	2533102000	2064649572	573602	1816567256	0.717132
	HD-39	19579561	3915912200	3481974334	8910749	3247685825	0.829356
	HD-40	35725137	7145027400	6114891396	560965	5593597701	0.782866
	HD-41	21795520	4359104000	3800739043	509775	3517961020	0.807038
	HD-42	20989441	4197888200	3663210775	325661	3390402395	0.807645
	HD-43	25486993	5097398600	4500995227	646506	4188510448	0.821696
	HD-44	16982057	3396411400	3056339088	128923761	2742175549	0.807374
	HD-45	19815963	3963192600	3577008379	358304	3374732568	0.851519
	HD-46	14830387	2966077400	2630887663	1730277	2451470986	0.826503
	HD-47	21528205	4305641000	3877458371	2141494	3642220301	0.845918
	HD-48	26705542	5341108400	4675481531	1668305	4331704863	0.811012
	HD-49	32580356	6516071200	5877785762	3876634	5539153856	0.850076
	HD-50	32517296	6503459200	5933124300	1907728	5633100796	0.86617
	HD-51	19275547	3855109400	3293915465	244979	3013520617	0.781695
	HD-52	55435936	11087187200	9627663525	12894263	8910358375	0.803663
	HD-53	36367015	7273403000	6370058109	4735027	5934565499	0.815927
	HD-54	19672485	3934497000	3108854268	1472130	2706064868	0.687779
	HD-55	47601972	9520394400	7530200252	22891639	6532404231	0.686148
	HD-56	14073407	2814681400	2520686695	3962102	2368014928	0.841308
	HD-57	15093977	3018795400	2539527448	1452075	2291608001	0.759113
	HD-58	25709614	5141922800	4668132938	339753181	4073686213	0.79225
	HD-59	24847756	4969551200	3816578296	98321955	3155125290	0.634891
	HD-60	46932767	9386553400	8516223016	2926732	8054203447	0.858058
	HD-61	19762653	3952530600	3650545183	483119	3479780375	0.880393
	HD-62	27806743	5561348600	5088999441	275986	4832746933	0.868988
	HD-63	22619179	4523835800	4065182450	3778819	3818087338	0.843993
	HD-64	15680877	3136175400	2834359694	6744358	2665390197	0.849886
	HD-65	30597676	6119535200	4927690592	1331578	4341919587	0.709518
	HD-66	22257705	4451541000	3631900937	1615442	3212585892	0.72168
	HD-67	26199668	5239933600	4003345981	872490	3420589024	0.652792
	HD-68	26045647	5209129400	4246221388	1066403	3807316426	0.730893
	HD-69	24929119	4985823800	3846863176	665376	3272342990	0.656329
	HD-70	18043810	3608762000	2774856305	560772	2400261003	0.66512
	HD-71	24701355	4940271000	4096116246	978168	3696212516	0.74818
	HD-72	23176995	4635399000	3386392365	503205	2771118738	0.597817
	HD-73	17852061	3570412200	2624655233	15925677	2198042595	0.615627
	HD-74	26103209	5220641800	3995284538	373433	3386889867	0.64875
	HD-75	39747759	7949551800	6433232664	1547518	5755494180	0.724002
	HD-76	16221828	3244365600	2512066405	860305	2116147344	0.652253
	HD-77	21520113	4304022600	3383266092	1355833	2937831449	0.682578
	HD-78	17432551	3486510200	2614335042	179259	2169091466	0.622138
	HD-79	31118225	6223645000	4845476310	1376651	4175335462	0.670883
	HD-80	18294564	3658912800	3007932867	193278	2692270345	0.735812
	HD-81	24095872	4819174400	3711915298	3919362	3159902133	0.655694
	HD-82	17827900	3565580000	2830978757	31351897	2387573731	0.669617
	HD-83	23794687	4758937400	3761929616	1191478	3230033128	0.67873
					Average:	3844357725
Validation	AS9	27436567	5487313400	5213842316	14155683	5059526651	0.922041
	AS10	24575007	4915001400	4747241681	11002999	4651834049	0.946456
	AS12	28724142	5744828400	5492127495	15264392	5354041960	0.931976
	AS24	30094734	6018946800	5692580129	33970861	5491714741	0.912405
	AS28	43985671	8797134200	8643802612	71936450	8485027761	0.964522
	AS35	14506855	2901371000	2875234657	9690357	2853722617	0.983577
	AS41	40480606	8096121200	7955755100	30583782	7818703086	0.965734
	AS48	44719162	8943832400	8766826122	24541095	8596124064	0.961123
	AS49	52260414	10452082800	8046895071	19250917	5648653620	0.540433
	AS61	30502007	6100401400	5667281332	976767	5461313122	0.895238
	AS64	39527738	7905547600	7501038867	1074164	7302441098	0.923711
	AS67	28870713	5774142600	5508389628	2262075	5374671609	0.930817
	AS76	31149083	6229816600	5882881255	723661	5718790028	0.917971
	AS78	8211656	1642331200	1584927176	21326	1555334456	0.947029
	AS79	33403340	6680668000	6361840070	17761939	6198091024	0.927765
	AS81	33640222	6728044400	6447733611	9104486	6303934165	0.936964
	AS90	38400845	7680169000	7383248707	1050744	7233593185	0.941853
	AS92	39013728	7802745600	7558121456	6799719	7429958317	0.952224
	AS101	19697886	3939577200	3687676387	6921993	3601233700	0.914117
	AS105	21411082	4282216400	3925510872	545753	3801601852	0.887765
	AS106	20718125	4143625000	3887375122	16734779	3794119981	0.915652
	AS108	19311240	3862248000	3585299297	2692794	3493547625	0.904537
	AS126	8946647	1789329400	1775883656	33009191	1764373415	0.986053
	AS130	35542656	7108531200	7000971509	32017048	6895333991	0.970008
	HV1	8490157	1698031400	1523991751	4455008	1422140196	0.837523
	HV2	8643983	1728796600	1472708774	2690859	1324033434	0.76587
	HV3	12360563	2472112600	2309680663	72690325	2197048838	0.888733
	HV4	10481592	2096318400	1652265578	3516242	1382295315	0.659392
	HV5	8186548	1637309600	1519284462	3144231	1447629447	0.884151
	HV6	11365679	2273135800	2093673625	3577816	1992709328	0.876635
	HV7	11720238	2344047600	2167777930	2469378	2068518270	0.882456
	HV8	7793259	1558651800	1384066677	16248854	1290297996	0.82783
	HV9	14604873	2920974600	2335151067	12475185	1989266592	0.681028
	HV10	9355215	1871043000	1650896438	19168718	1536590348	0.821248
	HV11	10081746	2016349200	1747041788	6089770	1602466183	0.794736
	HV12	13941930	2788386000	2353246162	3501600	2124292249	0.761836
	HV13	11093076	2218615200	1951910967	2899153	1818673198	0.819733
	HV14	9921784	1984356800	1783702272	26553345	1671770134	0.842475
	HV15	12212056	2442411200	2096521978	40249569	1907089631	0.780823
	HV16	10335978	2067195600	1811355963	7492462	1679820896	0.812609
	HV17	11378127	2275625400	1993266055	1846172	1844263254	0.810442
	HV18	8097715	1619543000	1381569588	22596295	1264095822	0.780526
	HV19	7946705	1589341000	1386968818	5034940	1288329743	0.810606
	HV20	8748825	1749765000	1466141505	1552645	1330580884	0.760434
	HV21	8976047	1795209400	1650243057	15675655	1566876298	0.87281
	HV22	9837146	1967429200	1631318228	61310437	1449966505	0.736985
	HV23	9755393	1951078600	1797103735	4691322	1707313347	0.875061
	HV24	7607767	1521553400	1425341221	8921455	1366669185	0.898207
	HV25	11526322	2305264400	1768127472	3370678	1528658779	0.663116
	HV26	13839413	2767882600	2135469092	5580879	1799433740	0.650112
	HV27	10161357	2032271400	1557800679	78564407	1297232550	0.638317
	HV28	9382181	1876436200	1367435693	3666151	1158956380	0.617637
	HV29	13816385	2763277000	2176700048	25540078	1903378611	0.688812
	HV30	11102001	2220400200	1877829245	51395125	1704075917	0.767463
	HV31	13486867	2697373400	2190205898	1984198	1947729078	0.722084

## Sheet: Table S3
Table S3. The 8,743 reference genomes from NCBI and HMP (downloaded on Dec 15th, 2013)
kingdom	phylum	class	order	family	genus	species	strain
Archaea	Crenarchaeota	Thermoprotei	Acidilobales	Acidilobaceae	Acidilobus	Acidilobus_saccharovorans	Acidilobus_saccharovorans_345_15
Archaea	Crenarchaeota	Thermoprotei	Acidilobales	Caldisphaeraceae	Caldisphaera	Caldisphaera_lagunensis	Caldisphaera_lagunensis_DSM_15908
Archaea	Crenarchaeota	Thermoprotei	Desulfurococcales	Desulfurococcaceae	Aeropyrum	Aeropyrum_pernix	Aeropyrum_pernix_K1
Archaea	Crenarchaeota	Thermoprotei	Desulfurococcales	Desulfurococcaceae	Desulfurococcus	Desulfurococcus_fermentans	Desulfurococcus_fermentans_DSM_16532
Archaea	Crenarchaeota	Thermoprotei	Desulfurococcales	Desulfurococcaceae	Desulfurococcus	Desulfurococcus_kamchatkensis	Desulfurococcus_kamchatkensis_1221n
Archaea	Crenarchaeota	Thermoprotei	Desulfurococcales	Desulfurococcaceae	Desulfurococcus	Desulfurococcus_mucosus	Desulfurococcus_mucosus_DSM_2162
Archaea	Crenarchaeota	Thermoprotei	Desulfurococcales	Desulfurococcaceae	Ignicoccus	Ignicoccus_hospitalis	Ignicoccus_hospitalis_KIN4_I
Archaea	Crenarchaeota	Thermoprotei	Desulfurococcales	Desulfurococcaceae	Ignisphaera	Ignisphaera_aggregans	Ignisphaera_aggregans_DSM_17230
Archaea	Crenarchaeota	Thermoprotei	Desulfurococcales	Desulfurococcaceae	Staphylothermus	Staphylothermus_hellenicus	Staphylothermus_hellenicus_DSM_12710
Archaea	Crenarchaeota	Thermoprotei	Desulfurococcales	Desulfurococcaceae	Staphylothermus	Staphylothermus_marinus	Staphylothermus_marinus_F1
Archaea	Crenarchaeota	Thermoprotei	Desulfurococcales	Desulfurococcaceae	Thermogladius	Thermogladius_cellulolyticus	Thermogladius_1633
Archaea	Crenarchaeota	Thermoprotei	Desulfurococcales	Desulfurococcaceae	Thermosphaera	Thermosphaera_aggregans	Thermosphaera_aggregans_DSM_11486
Archaea	Crenarchaeota	Thermoprotei	Desulfurococcales	Pyrodictiaceae	Hyperthermus	Hyperthermus_butylicus	Hyperthermus_butylicus_DSM_5456
Archaea	Crenarchaeota	Thermoprotei	Desulfurococcales	Pyrodictiaceae	Pyrolobus	Pyrolobus_fumarii	Pyrolobus_fumarii_1A
Archaea	Crenarchaeota	Thermoprotei	Fervidicoccales	Fervidicoccaceae	Fervidicoccus	Fervidicoccus_fontis	Fervidicoccus_fontis_Kam940
Archaea	Crenarchaeota	Thermoprotei	Sulfolobales	Sulfolobaceae	Acidianus	Acidianus_hospitalis	Acidianus_hospitalis_W1
Archaea	Crenarchaeota	Thermoprotei	Sulfolobales	Sulfolobaceae	Metallosphaera	Metallosphaera_cuprina	Metallosphaera_cuprina_Ar_4
Archaea	Crenarchaeota	Thermoprotei	Sulfolobales	Sulfolobaceae	Metallosphaera	Metallosphaera_sedula	Metallosphaera_sedula_DSM_5348
Archaea	Crenarchaeota	Thermoprotei	Sulfolobales	Sulfolobaceae	Metallosphaera	Metallosphaera_yellowstonensis	Metallosphaera_yellowstonensis_MK1
Archaea	Crenarchaeota	Thermoprotei	Sulfolobales	Sulfolobaceae	Sulfolobus	Sulfolobus_acidocaldarius	Sulfolobus_acidocaldarius_DSM_639
Archaea	Crenarchaeota	Thermoprotei	Sulfolobales	Sulfolobaceae	Sulfolobus	Sulfolobus_islandicus	Sulfolobus_islandicus_HVE10_4
Archaea	Crenarchaeota	Thermoprotei	Sulfolobales	Sulfolobaceae	Sulfolobus	Sulfolobus_islandicus	Sulfolobus_islandicus_L_D_8_5
Archaea	Crenarchaeota	Thermoprotei	Sulfolobales	Sulfolobaceae	Sulfolobus	Sulfolobus_islandicus	Sulfolobus_islandicus_L_S_2_15
Archaea	Crenarchaeota	Thermoprotei	Sulfolobales	Sulfolobaceae	Sulfolobus	Sulfolobus_islandicus	Sulfolobus_islandicus_M_14_25
Archaea	Crenarchaeota	Thermoprotei	Sulfolobales	Sulfolobaceae	Sulfolobus	Sulfolobus_islandicus	Sulfolobus_islandicus_M_16_27
Archaea	Crenarchaeota	Thermoprotei	Sulfolobales	Sulfolobaceae	Sulfolobus	Sulfolobus_islandicus	Sulfolobus_islandicus_M_16_4
Archaea	Crenarchaeota	Thermoprotei	Sulfolobales	Sulfolobaceae	Sulfolobus	Sulfolobus_islandicus	Sulfolobus_islandicus_REY15A
Archaea	Crenarchaeota	Thermoprotei	Sulfolobales	Sulfolobaceae	Sulfolobus	Sulfolobus_islandicus	Sulfolobus_islandicus_Y_G_57_14
Archaea	Crenarchaeota	Thermoprotei	Sulfolobales	Sulfolobaceae	Sulfolobus	Sulfolobus_islandicus	Sulfolobus_islandicus_Y_N_15_51
Archaea	Crenarchaeota	Thermoprotei	Sulfolobales	Sulfolobaceae	Sulfolobus	Sulfolobus_solfataricus	Sulfolobus_solfataricus_98_2
Archaea	Crenarchaeota	Thermoprotei	Sulfolobales	Sulfolobaceae	Sulfolobus	Sulfolobus_solfataricus	Sulfolobus_solfataricus_P2
Archaea	Crenarchaeota	Thermoprotei	Sulfolobales	Sulfolobaceae	Sulfolobus	Sulfolobus_tokodaii	Sulfolobus_tokodaii_7
Archaea	Crenarchaeota	Thermoprotei	Thermoproteales	Thermofilaceae	Thermofilum	Thermofilum_pendens	Thermofilum_pendens_Hrk_5
Archaea	Crenarchaeota	Thermoprotei	Thermoproteales	Thermoproteaceae	Caldivirga	Caldivirga_maquilingensis	Caldivirga_maquilingensis_IC_167
Archaea	Crenarchaeota	Thermoprotei	Thermoproteales	Thermoproteaceae	Pyrobaculum	Pyrobaculum_aerophilum	Pyrobaculum_aerophilum_IM2
Archaea	Crenarchaeota	Thermoprotei	Thermoproteales	Thermoproteaceae	Pyrobaculum	Pyrobaculum_arsenaticum	Pyrobaculum_arsenaticum_DSM_13514
Archaea	Crenarchaeota	Thermoprotei	Thermoproteales	Thermoproteaceae	Pyrobaculum	Pyrobaculum_calidifontis	Pyrobaculum_calidifontis_JCM_11548
Archaea	Crenarchaeota	Thermoprotei	Thermoproteales	Thermoproteaceae	Pyrobaculum	Pyrobaculum_islandicum	Pyrobaculum_islandicum_DSM_4184
Archaea	Crenarchaeota	Thermoprotei	Thermoproteales	Thermoproteaceae	Pyrobaculum	Pyrobaculum_neutrophilum	Pyrobaculum_neutrophilum_V24Sta
Archaea	Crenarchaeota	Thermoprotei	Thermoproteales	Thermoproteaceae	Pyrobaculum	Pyrobaculum_oguniense	Pyrobaculum_oguniense_TE7
Archaea	Crenarchaeota	Thermoprotei	Thermoproteales	Thermoproteaceae	Pyrobaculum	Pyrobaculum_sp._1860	Pyrobaculum_1860
Archaea	Crenarchaeota	Thermoprotei	Thermoproteales	Thermoproteaceae	Thermoproteus	Thermoproteus_tenax	Thermoproteus_tenax_Kra_1
Archaea	Crenarchaeota	Thermoprotei	Thermoproteales	Thermoproteaceae	Thermoproteus	Thermoproteus_uzoniensis	Thermoproteus_uzoniensis_768_20
Archaea	Crenarchaeota	Thermoprotei	Thermoproteales	Thermoproteaceae	Vulcanisaeta	Vulcanisaeta_distributa	Vulcanisaeta_distributa_DSM_14429
Archaea	Crenarchaeota	Thermoprotei	Thermoproteales	Thermoproteaceae	Vulcanisaeta	Vulcanisaeta_moutnovskia	Vulcanisaeta_moutnovskia_768_28
Archaea	Euryarchaeota	Archaeoglobi	Archaeoglobales	Archaeoglobaceae	Archaeoglobus	Archaeoglobus_fulgidus	Archaeoglobus_fulgidus_DSM_4304
Archaea	Euryarchaeota	Archaeoglobi	Archaeoglobales	Archaeoglobaceae	Archaeoglobus	Archaeoglobus_profundus	Archaeoglobus_profundus_DSM_5631
Archaea	Euryarchaeota	Archaeoglobi	Archaeoglobales	Archaeoglobaceae	Archaeoglobus	Archaeoglobus_veneficus	Archaeoglobus_veneficus_SNP6
Archaea	Euryarchaeota	Archaeoglobi	Archaeoglobales	Archaeoglobaceae	Ferroglobus	Ferroglobus_placidus	Ferroglobus_placidus_DSM_10642
Archaea	Euryarchaeota	class(Aciduliprofundum_boonei_T469)	order(Aciduliprofundum_boonei_T469)	family(Aciduliprofundum_boonei_T469)	Aciduliprofundum	Aciduliprofundum_boonei	Aciduliprofundum_boonei_T469
Archaea	Euryarchaeota	class(Aciduliprofundum_MAR08_339)	order(Aciduliprofundum_MAR08_339)	family(Aciduliprofundum_MAR08_339)	Aciduliprofundum	Aciduliprofundum_sp._MAR08-339	Aciduliprofundum_MAR08_339
Archaea	Euryarchaeota	Halobacteria	Halobacteriales	Halobacteriaceae	Haladaptatus	Haladaptatus_paucihalophilus	Haladaptatus_paucihalophilus_DX253
Archaea	Euryarchaeota	Halobacteria	Halobacteriales	Halobacteriaceae	Halalkalicoccus	Halalkalicoccus_jeotgali	Halalkalicoccus_jeotgali_B3
Archaea	Euryarchaeota	Halobacteria	Halobacteriales	Halobacteriaceae	Haloarcula	Haloarcula_hispanica	Haloarcula_hispanica_ATCC_33960
Archaea	Euryarchaeota	Halobacteria	Halobacteriales	Halobacteriaceae	Haloarcula	Haloarcula_marismortui	Haloarcula_marismortui_ATCC_43049
Archaea	Euryarchaeota	Halobacteria	Halobacteriales	Halobacteriaceae	Halobacterium	Halobacterium_salinarum	Halobacterium_NRC_1
Archaea	Euryarchaeota	Halobacteria	Halobacteriales	Halobacteriaceae	Halobacterium	Halobacterium_salinarum	Halobacterium_salinarum_R1
Archaea	Euryarchaeota	Halobacteria	Halobacteriales	Halobacteriaceae	Halobacterium	Halobacterium_sp._DL1	Halobacterium_DL1
Archaea	Euryarchaeota	Halobacteria	Halobacteriales	Halobacteriaceae	Halobiforma	Halobiforma_lacisalsi	Halobiforma_lacisalsi_AJ5
Archaea	Euryarchaeota	Halobacteria	Halobacteriales	Halobacteriaceae	Halococcus	Halococcus_hamelinensis	Halococcus_hamelinensis_100A6
Archaea	Euryarchaeota	Halobacteria	Halobacteriales	Halobacteriaceae	Haloferax	Haloferax_mediterranei	Haloferax_mediterranei_ATCC_33500
Archaea	Euryarchaeota	Halobacteria	Halobacteriales	Halobacteriaceae	Haloferax	Haloferax_sp._BAB2207	Haloferax_BAB2207
Archaea	Euryarchaeota	Halobacteria	Halobacteriales	Halobacteriaceae	Haloferax	Haloferax_volcanii	Haloferax_volcanii_DS2
Archaea	Euryarchaeota	Halobacteria	Halobacteriales	Halobacteriaceae	Halogeometricum	Halogeometricum_borinquense	Halogeometricum_borinquense_DSM_11551
Archaea	Euryarchaeota	Halobacteria	Halobacteriales	Halobacteriaceae	Halogranum	Halogranum_salarium	Halogranum_salarium_B_1
Archaea	Euryarchaeota	Halobacteria	Halobacteriales	Halobacteriaceae	Halomicrobium	Halomicrobium_mukohataei	Halomicrobium_mukohataei_DSM_12286
Archaea	Euryarchaeota	Halobacteria	Halobacteriales	Halobacteriaceae	Halopiger	Halopiger_xanaduensis	Halopiger_xanaduensis_SH_6
Archaea	Euryarchaeota	Halobacteria	Halobacteriales	Halobacteriaceae	Haloquadratum	Haloquadratum_walsbyi	Haloquadratum_walsbyi_C23
Archaea	Euryarchaeota	Halobacteria	Halobacteriales	Halobacteriaceae	Haloquadratum	Haloquadratum_walsbyi	Haloquadratum_walsbyi_DSM_16790
Archaea	Euryarchaeota	Halobacteria	Halobacteriales	Halobacteriaceae	Halorhabdus	Halorhabdus_tiamatea	Halorhabdus_tiamatea_SARL4B
Archaea	Euryarchaeota	Halobacteria	Halobacteriales	Halobacteriaceae	Halorhabdus	Halorhabdus_utahensis	Halorhabdus_utahensis_DSM_12940
Archaea	Euryarchaeota	Halobacteria	Halobacteriales	Halobacteriaceae	Halorubrum	Halorubrum_lacusprofundi	Halorubrum_lacusprofundi_ATCC_49239
Archaea	Euryarchaeota	Halobacteria	Halobacteriales	Halobacteriaceae	Haloterrigena	Haloterrigena_turkmenica	Haloterrigena_turkmenica_DSM_5511
Archaea	Euryarchaeota	Halobacteria	Halobacteriales	Halobacteriaceae	Halovivax	Halovivax_ruber	Halovivax_ruber_XH_70
Archaea	Euryarchaeota	Halobacteria	Halobacteriales	Halobacteriaceae	Natrialba	Natrialba_magadii	Natrialba_magadii_ATCC_43099
Archaea	Euryarchaeota	Halobacteria	Halobacteriales	Halobacteriaceae	Natrinema	Natrinema_pellirubrum	Natrinema_pellirubrum_DSM_15624
Archaea	Euryarchaeota	Halobacteria	Halobacteriales	Halobacteriaceae	Natrinema	Natrinema_sp._J7-2	Natrinema_J7
Archaea	Euryarchaeota	Halobacteria	Halobacteriales	Halobacteriaceae	Natronobacterium	Natronobacterium_gregoryi	Natronobacterium_gregoryi_SP2
Archaea	Euryarchaeota	Halobacteria	Halobacteriales	Halobacteriaceae	Natronococcus	Natronococcus_occultus	Natronococcus_occultus_SP4
Archaea	Euryarchaeota	Halobacteria	Halobacteriales	Halobacteriaceae	Natronomonas	Natronomonas_pharaonis	Natronomonas_pharaonis_DSM_2160
Archaea	Euryarchaeota	Methanobacteria	Methanobacteriales	Methanobacteriaceae	Methanobacterium	Methanobacterium_formicicum	Methanobacterium_formicicum_DSM_3637
Archaea	Euryarchaeota	Methanobacteria	Methanobacteriales	Methanobacteriaceae	Methanobacterium	Methanobacterium_sp._AL-21	Methanobacterium_AL_21
Archaea	Euryarchaeota	Methanobacteria	Methanobacteriales	Methanobacteriaceae	Methanobacterium	Methanobacterium_sp._Maddingley_MBC34	Methanobacterium_Maddingley_MBC34
Archaea	Euryarchaeota	Methanobacteria	Methanobacteriales	Methanobacteriaceae	Methanobacterium	Methanobacterium_sp._SWAN-1	Methanobacterium_SWAN_1
Archaea	Euryarchaeota	Methanobacteria	Methanobacteriales	Methanobacteriaceae	Methanobrevibacter	Methanobrevibacter_ruminantium	Methanobrevibacter_ruminantium_M1
Archaea	Euryarchaeota	Methanobacteria	Methanobacteriales	Methanobacteriaceae	Methanobrevibacter	Methanobrevibacter_smithii	Methanobrevibacter_smithii_ATCC_35061
Archaea	Euryarchaeota	Methanobacteria	Methanobacteriales	Methanobacteriaceae	Methanobrevibacter	Methanobrevibacter_smithii	Methanobrevibacter_smithii_DSM_2374
Archaea	Euryarchaeota	Methanobacteria	Methanobacteriales	Methanobacteriaceae	Methanobrevibacter	Methanobrevibacter_smithii	Methanobrevibacter_smithii_DSM_2375
Archaea	Euryarchaeota	Methanobacteria	Methanobacteriales	Methanobacteriaceae	Methanosphaera	Methanosphaera_stadtmanae	Methanosphaera_stadtmanae_DSM_3091
Archaea	Euryarchaeota	Methanobacteria	Methanobacteriales	Methanobacteriaceae	Methanothermobacter	Methanothermobacter_marburgensis	Methanothermobacter_marburgensis_Marburg
Archaea	Euryarchaeota	Methanobacteria	Methanobacteriales	Methanobacteriaceae	Methanothermobacter	Methanothermobacter_thermautotrophicus	Methanothermobacter_thermautotrophicus_Delta_H
Archaea	Euryarchaeota	Methanobacteria	Methanobacteriales	Methanothermaceae	Methanothermus	Methanothermus_fervidus	Methanothermus_fervidus_DSM_2088
Archaea	Euryarchaeota	Methanococci	Methanococcales	Methanocaldococcaceae	Methanocaldococcus	Methanocaldococcus_fervens	Methanocaldococcus_fervens_AG86
Archaea	Euryarchaeota	Methanococci	Methanococcales	Methanocaldococcaceae	Methanocaldococcus	Methanocaldococcus_infernus	Methanocaldococcus_infernus_ME
Archaea	Euryarchaeota	Methanococci	Methanococcales	Methanocaldococcaceae	Methanocaldococcus	Methanocaldococcus_jannaschii	Methanocaldococcus_jannaschii_DSM_2661
Archaea	Euryarchaeota	Methanococci	Methanococcales	Methanocaldococcaceae	Methanocaldococcus	Methanocaldococcus_sp._FS406-22	Methanocaldococcus_FS406_22
Archaea	Euryarchaeota	Methanococci	Methanococcales	Methanocaldococcaceae	Methanocaldococcus	Methanocaldococcus_vulcanius	Methanocaldococcus_vulcanius_M7
Archaea	Euryarchaeota	Methanococci	Methanococcales	Methanocaldococcaceae	Methanotorris	Methanotorris_formicicus	Methanotorris_formicicus_Mc_S_70
Archaea	Euryarchaeota	Methanococci	Methanococcales	Methanocaldococcaceae	Methanotorris	Methanotorris_igneus	Methanotorris_igneus_Kol_5
Archaea	Euryarchaeota	Methanococci	Methanococcales	Methanococcaceae	Methanococcus	Methanococcus_aeolicus	Methanococcus_aeolicus_Nankai_3
Archaea	Euryarchaeota	Methanococci	Methanococcales	Methanococcaceae	Methanococcus	Methanococcus_maripaludis	Methanococcus_maripaludis_C5
Archaea	Euryarchaeota	Methanococci	Methanococcales	Methanococcaceae	Methanococcus	Methanococcus_maripaludis	Methanococcus_maripaludis_C6
Archaea	Euryarchaeota	Methanococci	Methanococcales	Methanococcaceae	Methanococcus	Methanococcus_maripaludis	Methanococcus_maripaludis_C7
Archaea	Euryarchaeota	Methanococci	Methanococcales	Methanococcaceae	Methanococcus	Methanococcus_maripaludis	Methanococcus_maripaludis_S2
Archaea	Euryarchaeota	Methanococci	Methanococcales	Methanococcaceae	Methanococcus	Methanococcus_maripaludis	Methanococcus_maripaludis_X1
Archaea	Euryarchaeota	Methanococci	Methanococcales	Methanococcaceae	Methanococcus	Methanococcus_vannielii	Methanococcus_vannielii_SB
Archaea	Euryarchaeota	Methanococci	Methanococcales	Methanococcaceae	Methanococcus	Methanococcus_voltae	Methanococcus_voltae_A3
Archaea	Euryarchaeota	Methanococci	Methanococcales	Methanococcaceae	Methanothermococcus	Methanothermococcus_okinawensis	Methanothermococcus_okinawensis_IH1
Archaea	Euryarchaeota	Methanomicrobia	Methanocellales	Methanocellaceae	Methanocella	Methanocella_arvoryzae	Methanocella_arvoryzae_MRE50
Archaea	Euryarchaeota	Methanomicrobia	Methanocellales	Methanocellaceae	Methanocella	Methanocella_conradii	Methanocella_conradii_HZ254
Archaea	Euryarchaeota	Methanomicrobia	Methanocellales	Methanocellaceae	Methanocella	Methanocella_paludicola	Methanocella_paludicola_SANAE
Archaea	Euryarchaeota	Methanomicrobia	Methanomicrobiales	Methanocorpusculaceae	Methanocorpusculum	Methanocorpusculum_labreanum	Methanocorpusculum_labreanum_Z
Archaea	Euryarchaeota	Methanomicrobia	Methanomicrobiales	Methanomicrobiaceae	Methanoculleus	Methanoculleus_bourgensis	Methanoculleus_bourgensis_MS2
Archaea	Euryarchaeota	Methanomicrobia	Methanomicrobiales	Methanomicrobiaceae	Methanoculleus	Methanoculleus_marisnigri	Methanoculleus_marisnigri_JR1
Archaea	Euryarchaeota	Methanomicrobia	Methanomicrobiales	Methanomicrobiaceae	Methanofollis	Methanofollis_liminatans	Methanofollis_liminatans_DSM_4140
Archaea	Euryarchaeota	Methanomicrobia	Methanomicrobiales	Methanomicrobiaceae	Methanoplanus	Methanoplanus_limicola	Methanoplanus_limicola_DSM_2279
Archaea	Euryarchaeota	Methanomicrobia	Methanomicrobiales	Methanomicrobiaceae	Methanoplanus	Methanoplanus_petrolearius	Methanoplanus_petrolearius_DSM_11571
Archaea	Euryarchaeota	Methanomicrobia	Methanomicrobiales	Methanoregulaceae	Methanolinea	Methanolinea_tarda	Methanolinea_tarda_NOBI_1
Archaea	Euryarchaeota	Methanomicrobia	Methanomicrobiales	Methanoregulaceae	Methanoregula	Methanoregula_boonei	Methanoregula_boonei_6A8
Archaea	Euryarchaeota	Methanomicrobia	Methanomicrobiales	Methanoregulaceae	Methanoregula	Methanoregula_formicicum	Methanoregula_formicicum_SMSP
Archaea	Euryarchaeota	Methanomicrobia	Methanomicrobiales	Methanoregulaceae	Methanosphaerula	Methanosphaerula_palustris	Methanosphaerula_palustris_E1_9c
Archaea	Euryarchaeota	Methanomicrobia	Methanomicrobiales	Methanospirillaceae	Methanospirillum	Methanospirillum_hungatei	Methanospirillum_hungatei_JF_1
Archaea	Euryarchaeota	Methanomicrobia	Methanosarcinales	Methanosaetaceae	Methanosaeta	Methanosaeta_concilii	Methanosaeta_concilii_GP6
Archaea	Euryarchaeota	Methanomicrobia	Methanosarcinales	Methanosaetaceae	Methanosaeta	Methanosaeta_harundinacea	Methanosaeta_harundinacea_6Ac
Archaea	Euryarchaeota	Methanomicrobia	Methanosarcinales	Methanosaetaceae	Methanosaeta	Methanosaeta_thermophila	Methanosaeta_thermophila_PT
Archaea	Euryarchaeota	Methanomicrobia	Methanosarcinales	Methanosarcinaceae	Methanococcoides	Methanococcoides_burtonii	Methanococcoides_burtonii_DSM_6242
Archaea	Euryarchaeota	Methanomicrobia	Methanosarcinales	Methanosarcinaceae	Methanohalobium	Methanohalobium_evestigatum	Methanohalobium_evestigatum_Z_7303
Archaea	Euryarchaeota	Methanomicrobia	Methanosarcinales	Methanosarcinaceae	Methanohalophilus	Methanohalophilus_mahii	Methanohalophilus_mahii_DSM_5219
Archaea	Euryarchaeota	Methanomicrobia	Methanosarcinales	Methanosarcinaceae	Methanolobus	Methanolobus_psychrophilus	Methanolobus_psychrophilus_R15
Archaea	Euryarchaeota	Methanomicrobia	Methanosarcinales	Methanosarcinaceae	Methanomethylovorans	Methanomethylovorans_hollandica	Methanomethylovorans_hollandica_DSM_15978
Archaea	Euryarchaeota	Methanomicrobia	Methanosarcinales	Methanosarcinaceae	Methanosalsum	Methanosalsum_zhilinae	Methanosalsum_zhilinae_DSM_4017
Archaea	Euryarchaeota	Methanomicrobia	Methanosarcinales	Methanosarcinaceae	Methanosarcina	Methanosarcina_acetivorans	Methanosarcina_acetivorans_C2A
Archaea	Euryarchaeota	Methanomicrobia	Methanosarcinales	Methanosarcinaceae	Methanosarcina	Methanosarcina_barkeri	Methanosarcina_barkeri_Fusaro
Archaea	Euryarchaeota	Methanomicrobia	Methanosarcinales	Methanosarcinaceae	Methanosarcina	Methanosarcina_mazei	Methanosarcina_mazei_Go1
Archaea	Euryarchaeota	Methanopyri	Methanopyrales	Methanopyraceae	Methanopyrus	Methanopyrus_kandleri	Methanopyrus_kandleri_AV19
Archaea	Euryarchaeota	Nanohaloarchaea	order(Candidatus_Haloredivivus_G17)	family(Candidatus_Haloredivivus_G17)	genus(Candidatus_Haloredivivus_G17)	Candidatus_Haloredivivus_sp._G17	Candidatus_Haloredivivus_G17
Archaea	Euryarchaeota	Thermococci	Thermococcales	Thermococcaceae	Pyrococcus	Pyrococcus_abyssi	Pyrococcus_abyssi_GE5
Archaea	Euryarchaeota	Thermococci	Thermococcales	Thermococcaceae	Pyrococcus	Pyrococcus_furiosus	Pyrococcus_furiosus_COM1
Archaea	Euryarchaeota	Thermococci	Thermococcales	Thermococcaceae	Pyrococcus	Pyrococcus_furiosus	Pyrococcus_furiosus_DSM_3638
Archaea	Euryarchaeota	Thermococci	Thermococcales	Thermococcaceae	Pyrococcus	Pyrococcus_horikoshii	Pyrococcus_horikoshii_OT3
Archaea	Euryarchaeota	Thermococci	Thermococcales	Thermococcaceae	Pyrococcus	Pyrococcus_sp._NA2	Pyrococcus_NA2
Archaea	Euryarchaeota	Thermococci	Thermococcales	Thermococcaceae	Pyrococcus	Pyrococcus_sp._ST04	Pyrococcus_ST04
Archaea	Euryarchaeota	Thermococci	Thermococcales	Thermococcaceae	Pyrococcus	Pyrococcus_yayanosii	Pyrococcus_yayanosii_CH1
Archaea	Euryarchaeota	Thermococci	Thermococcales	Thermococcaceae	Thermococcus	Thermococcus_barophilus	Thermococcus_barophilus_MP
Archaea	Euryarchaeota	Thermococci	Thermococcales	Thermococcaceae	Thermococcus	Thermococcus_gammatolerans	Thermococcus_gammatolerans_EJ3
Archaea	Euryarchaeota	Thermococci	Thermococcales	Thermococcaceae	Thermococcus	Thermococcus_kodakarensis	Thermococcus_kodakarensis_KOD1
Archaea	Euryarchaeota	Thermococci	Thermococcales	Thermococcaceae	Thermococcus	Thermococcus_litoralis	Thermococcus_litoralis_DSM_5473
Archaea	Euryarchaeota	Thermococci	Thermococcales	Thermococcaceae	Thermococcus	Thermococcus_onnurineus	Thermococcus_onnurineus_NA1
Archaea	Euryarchaeota	Thermococci	Thermococcales	Thermococcaceae	Thermococcus	Thermococcus_sibiricus	Thermococcus_sibiricus_MM_739
Archaea	Euryarchaeota	Thermococci	Thermococcales	Thermococcaceae	Thermococcus	Thermococcus_sp._4557	Thermococcus_4557
Archaea	Euryarchaeota	Thermococci	Thermococcales	Thermococcaceae	Thermococcus	Thermococcus_sp._AM4	Thermococcus_AM4
Archaea	Euryarchaeota	Thermococci	Thermococcales	Thermococcaceae	Thermococcus	Thermococcus_sp._CL1	Thermococcus_CL1
Archaea	Euryarchaeota	Thermococci	Thermococcales	Thermococcaceae	Thermococcus	Thermococcus_zilligii	Thermococcus_zilligii_AN1
Archaea	Euryarchaeota	Thermoplasmata	Thermoplasmatales	Ferroplasmaceae	Ferroplasma	Ferroplasma_acidarmanus	Ferroplasma_acidarmanus_fer1
Archaea	Euryarchaeota	Thermoplasmata	Thermoplasmatales	Picrophilaceae	Picrophilus	Picrophilus_torridus	Picrophilus_torridus_DSM_9790
Archaea	Euryarchaeota	Thermoplasmata	Thermoplasmatales	Thermoplasmataceae	Thermoplasma	Thermoplasma_acidophilum	Thermoplasma_acidophilum_DSM_1728
Archaea	Euryarchaeota	Thermoplasmata	Thermoplasmatales	Thermoplasmataceae	Thermoplasma	Thermoplasma_volcanium	Thermoplasma_volcanium_GSS1
Archaea	Korarchaeota	class(Candidatus_Korarchaeum_cryptofilum_OPF8)	order(Candidatus_Korarchaeum_cryptofilum_OPF8)	family(Candidatus_Korarchaeum_cryptofilum_OPF8)	Candidatus_Korarchaeum	Candidatus_Korarchaeum_cryptofilum	Candidatus_Korarchaeum_cryptofilum_OPF8
Archaea	Nanoarchaeota	class(Nanoarchaeum_equitans_Kin4_M)	order(Nanoarchaeum_equitans_Kin4_M)	family(Nanoarchaeum_equitans_Kin4_M)	Nanoarchaeum	Nanoarchaeum_equitans	Nanoarchaeum_equitans_Kin4_M
Archaea	phylum(halophilic_archaeon_DL31)	class(halophilic_archaeon_DL31)	order(halophilic_archaeon_DL31)	family(halophilic_archaeon_DL31)	genus(halophilic_archaeon_DL31)	halophilic_archaeon_DL31	halophilic_archaeon_DL31
Archaea	Thaumarchaeota	class(Candidatus_Nitrosoarchaeum_limnia_BG20)	Nitrosopumilales	Nitrosopumilaceae	Candidatus_Nitrosoarchaeum	Candidatus_Nitrosoarchaeum_limnia	Candidatus_Nitrosoarchaeum_limnia_BG20
Archaea	Thaumarchaeota	class(Candidatus_Nitrosoarchaeum_limnia_SFB1)	Nitrosopumilales	Nitrosopumilaceae	Candidatus_Nitrosoarchaeum	Candidatus_Nitrosoarchaeum_limnia	Candidatus_Nitrosoarchaeum_limnia_SFB1
Archaea	Thaumarchaeota	class(Candidatus_Nitrosopumilus_AR2)	Nitrosopumilales	Nitrosopumilaceae	Nitrosopumilus	Candidatus_Nitrosopumilus_sp._AR2	Candidatus_Nitrosopumilus_AR2
Archaea	Thaumarchaeota	class(Candidatus_Nitrosopumilus_koreensis_AR1)	Nitrosopumilales	Nitrosopumilaceae	Candidatus_Nitrosoarchaeum	Candidatus_Nitrosoarchaeum_koreensis	Candidatus_Nitrosopumilus_koreensis_AR1
Archaea	Thaumarchaeota	class(Candidatus_Nitrososphaera_gargensis_Ga9_2)	Nitrososphaerales	Nitrososphaeraceae	Nitrososphaera	Candidatus_Nitrososphaera_gargensis	Candidatus_Nitrososphaera_gargensis_Ga9_2
Archaea	Thaumarchaeota	class(Cenarchaeum_symbiosum_A)	Cenarchaeales	Cenarchaeaceae	Cenarchaeum	Cenarchaeum_symbiosum	Cenarchaeum_symbiosum_A
Archaea	Thaumarchaeota	class(Nitrosopumilus_maritimus_SCM1)	Nitrosopumilales	Nitrosopumilaceae	Nitrosopumilus	Nitrosopumilus_maritimus	Nitrosopumilus_maritimus_SCM1
Archaea	Thaumarchaeota	class(Nitrosopumilus_MY1)	Nitrosopumilales	Nitrosopumilaceae	Candidatus_Nitrosoarchaeum	Candidatus_Nitrosoarchaeum_koreensis	Nitrosopumilus_MY1
Bacteria	Acidobacteria	Acidobacteriia	Acidobacteriales	Acidobacteriaceae	Acidobacterium	Acidobacterium_capsulatum	Acidobacterium_capsulatum_ATCC_51196
Bacteria	Acidobacteria	Acidobacteriia	Acidobacteriales	Acidobacteriaceae	Granulicella	Granulicella_mallensis	Granulicella_mallensis_MP5ACTX8
Bacteria	Acidobacteria	Acidobacteriia	Acidobacteriales	Acidobacteriaceae	Granulicella	Granulicella_tundricola	Acidobacterium_MP5ACTX9
Bacteria	Acidobacteria	Acidobacteriia	Acidobacteriales	Acidobacteriaceae	Terriglobus	Terriglobus_roseus	Terriglobus_roseus_DSM_18391
Bacteria	Acidobacteria	Acidobacteriia	Acidobacteriales	Acidobacteriaceae	Terriglobus	Terriglobus_saanensis	Terriglobus_saanensis_SP1PR4
Bacteria	Acidobacteria	class(Candidatus_Chloracidobacterium_thermophilum_B)	order(Candidatus_Chloracidobacterium_thermophilum_B)	family(Candidatus_Chloracidobacterium_thermophilum_B)	Candidatus_Chloracidobacterium	Candidatus_Chloracidobacterium_thermophilum	Candidatus_Chloracidobacterium_thermophilum_B
Bacteria	Acidobacteria	class(Candidatus_Koribacter_versatilis_Ellin345)	order(Candidatus_Koribacter_versatilis_Ellin345)	family(Candidatus_Koribacter_versatilis_Ellin345)	Candidatus_Koribacter	Candidatus_Koribacter_versatilis	Candidatus_Koribacter_versatilis_Ellin345
Bacteria	Acidobacteria	Holophagae	Holophagales	Holophagaceae	Holophaga	Holophaga_foetida	Holophaga_foetida_DSM_6591
Bacteria	Acidobacteria	Solibacteres	Solibacterales	Solibacteraceae	Candidatus_Solibacter	Candidatus_Solibacter_usitatus	Candidatus_Solibacter_usitatus_Ellin6076
Bacteria	Actinobacteria	Actinobacteria	Acidimicrobiales	Acidimicrobiaceae	Acidimicrobium	Acidimicrobium_ferrooxidans	Acidimicrobium_ferrooxidans_DSM_10331
Bacteria	Actinobacteria	Actinobacteria	Actinomycetales	Acidothermaceae	Acidothermus	Acidothermus_cellulolyticus	Acidothermus_cellulolyticus_11B
Bacteria	Actinobacteria	Actinobacteria	Actinomycetales	Actinomycetaceae	Actinobaculum	Actinobaculum_massiliense	Actinobaculum_massiliae_ACS_171_V_Col2
Bacteria	Actinobacteria	Actinobacteria	Actinomycetales	Actinomycetaceae	Actinomyces	Actinomyces_coleocanis	Actinomyces_coleocanis_DSM_15436
Bacteria	Actinobacteria	Actinobacteria	Actinomycetales	Actinomycetaceae	Actinomyces	Actinomyces_georgiae	Actinomyces_georgiae_F0490
Bacteria	Actinobacteria	Actinobacteria	Actinomycetales	Actinomycetaceae	Actinomyces	Actinomyces_graevenitzii	Actinomyces_graevenitzii_C83
Bacteria	Actinobacteria	Actinobacteria	Actinomycetales	Actinomycetaceae	Actinomyces	Actinomyces_massiliensis	Actinomyces_massiliensis_F0489
Bacteria	Actinobacteria	Actinobacteria	Actinomycetales	Actinomycetaceae	Actinomyces	Actinomyces_naeslundii	Actinomyces_naeslundii_Howell_279
Bacteria	Actinobacteria	Actinobacteria	Actinomycetales	Actinomycetaceae	Actinomyces	Actinomyces_naeslundii	Actinomyces_naeslundii_str._Howell_279
Bacteria	Actinobacteria	Actinobacteria	Actinomycetales	Actinomycetaceae	Actinomyces	Actinomyces_neuii	Actinomyces_neuii_BVS029A5
Bacteria	Actinobacteria	Actinobacteria	Actinomycetales	Actinomycetaceae	Actinomyces	Actinomyces_odontolyticus	Actinomyces_odontolyticus_ATCC_17982
Bacteria	Actinobacteria	Actinobacteria	Actinomycetales	Actinomycetaceae	Actinomyces	Actinomyces_odontolyticus	Actinomyces_odontolyticus_F0309
Bacteria	Actinobacteria	Actinobacteria	Actinomycetales	Actinomycetaceae	Actinomyces	Actinomyces_oris	Actinomyces_oris_K20
Bacteria	Actinobacteria	Actinobacteria	Actinomycetales	Actinomycetaceae	Actinomyces	Actinomyces_sp._ICM39	Actinomyces_ICM39
Bacteria	Actinobacteria	Actinobacteria	Actinomycetales	Actinomycetaceae	Actinomyces	Actinomyces_sp._ICM39	Actinomyces_sp._ICM39
Bacteria	Actinobacteria	Actinobacteria	Actinomycetales	Actinomycetaceae	Actinomyces	Actinomyces_sp._ICM47	Actinomyces_ICM47
Bacteria	Actinobacteria	Actinobacteria	Actinomycetales	Actinomycetaceae	Actinomyces	Actinomyces_sp._ICM47	Actinomyces_sp._ICM47
Bacteria	Actinobacteria	Actinobacteria	Actinomycetales	Actinomycetaceae	Actinomyces	Actinomyces_sp._oral_taxon_170	Actinomyces_oral_taxon_170_F0386
Bacteria	Actinobacteria	Actinobacteria	Actinomycetales	Actinomycetaceae	Actinomyces	Actinomyces_sp._oral_taxon_170	Actinomyces_sp._oral_taxon_170_str._F0386
Bacteria	Actinobacteria	Actinobacteria	Actinomycetales	Actinomycetaceae	Actinomyces	Actinomyces_sp._oral_taxon_171	Actinomyces_oral_taxon_171_F0337
Bacteria	Actinobacteria	Actinobacteria	Actinomycetales	Actinomycetaceae	Actinomyces	Actinomyces_sp._oral_taxon_171	Actinomyces_sp._oral_taxon_171_str._F0337
Bacteria	Actinobacteria	Actinobacteria	Actinomycetales	Actinomycetaceae	Actinomyces	Actinomyces_sp._oral_taxon_175	Actinomyces_oral_taxon_175_F0384
Bacteria	Actinobacteria	Actinobacteria	Actinomycetales	Actinomycetaceae	Actinomyces	Actinomyces_sp._oral_taxon_175	Actinomyces_sp._oral_taxon_175_str._F0384
Bacteria	Actinobacteria	Actinobacteria	Actinomycetales	Actinomycetaceae	Actinomyces	Actinomyces_sp._oral_taxon_178	Actinomyces_oral_taxon_178_F0338
Bacteria	Actinobacteria	Actinobacteria	Actinomycetales	Actinomycetaceae	Actinomyces	Actinomyces_sp._oral_taxon_178	Actinomyces_sp._oral_taxon_178_str._F0338
Bacteria	Actinobacteria	Actinobacteria	Actinomycetales	Actinomycetaceae	Actinomyces	Actinomyces_sp._oral_taxon_180	Actinomyces_oral_taxon_180_F0310
Bacteria	Actinobacteria	Actinobacteria	Actinomycetales	Actinomycetaceae	Actinomyces	Actinomyces_sp._oral_taxon_180	Actinomyces_sp._oral_taxon_180_str._F0310
Bacteria	Actinobacteria	Actinobacteria	Actinomycetales	Actinomycetaceae	Actinomyces	Actinomyces_sp._oral_taxon_181	Actinomyces_oral_taxon_181_F0379
Bacteria	Actinobacteria	Actinobacteria	Actinomycetales	Actinomycetaceae	Actinomyces	Actinomyces_sp._oral_taxon_448	Actinomyces_oral_taxon_448_F0400
Bacteria	Actinobacteria	Actinobacteria	Actinomycetales	Actinomycetaceae	Actinomyces	Actinomyces_sp._oral_taxon_448	Actinomyces_sp._oral_taxon_448_str._F0400
Bacteria	Actinobacteria	Actinobacteria	Actinomycetales	Actinomycetaceae	Actinomyces	Actinomyces_sp._oral_taxon_848	Actinomyces_oral_taxon_848_F0332
Bacteria	Actinobacteria	Actinobacteria	Actinomycetales	Actinomycetaceae	Actinomyces	Actinomyces_sp._oral_taxon_848	Actinomyces_sp._oral_taxon_848_str._F0332
Bacteria	Actinobacteria	Actinobacteria	Actinomycetales	Actinomycetaceae	Actinomyces	Actinomyces_sp._oral_taxon_849	Actinomyces_oral_taxon_849_F0330
Bacteria	Actinobacteria	Actinobacteria	Actinomycetales	Actinomycetaceae	Actinomyces	Actinomyces_sp._oral_taxon_849	Actinomyces_sp._oral_taxon_849_str._F0330
Bacteria	Actinobacteria	Actinobacteria	Actinomycetales	Actinomycetaceae	Actinomyces	Actinomyces_turicensis	Actinomyces_turicensis_ACS_279_V_Col4
Bacteria	Actinobacteria	Actinobacteria	Actinomycetales	Actinomycetaceae	Actinomyces	Actinomyces_urogenitalis	Actinomyces_urogenitalis_DSM_15434
Bacteria	Actinobacteria	Actinobacteria	Actinomycetales	Actinomycetaceae	Actinomyces	Actinomyces_viscosus	Actinomyces_viscosus_C505
Bacteria	Actinobacteria	Actinobacteria	Actinomycetales	Actinomycetaceae	Arcanobacterium	Arcanobacterium_haemolyticum	Arcanobacterium_haemolyticum_DSM_20595
Bacteria	Actinobacteria	Actinobacteria	Actinomycetales	Actinomycetaceae	Mobiluncus	Mobiluncus_curtisii	Mobiluncus_curtisii_ATCC_35241
Bacteria	Actinobacteria	Actinobacteria	Actinomycetales	Actinomycetaceae	Mobiluncus	Mobiluncus_curtisii	Mobiluncus_curtisii_ATCC_43063
Bacteria	Actinobacteria	Actinobacteria	Actinomycetales	Actinomycetaceae	Mobiluncus	Mobiluncus_curtisii	Mobiluncus_curtisii_ATCC_51333
Bacteria	Actinobacteria	Actinobacteria	Actinomycetales	Actinomycetaceae	Mobiluncus	Mobiluncus_curtisii	Mobiluncus_curtisii_holmesii_ATCC_35242
Bacteria	Actinobacteria	Actinobacteria	Actinomycetales	Actinomycetaceae	Mobiluncus	Mobiluncus_curtisii	Mobiluncus_curtisii_subsp._curtisii_ATCC_35241
Bacteria	Actinobacteria	Actinobacteria	Actinomycetales	Actinomycetaceae	Mobiluncus	Mobiluncus_curtisii	Mobiluncus_curtisii_subsp._holmesii_ATCC_35242
Bacteria	Actinobacteria	Actinobacteria	Actinomycetales	Actinomycetaceae	Mobiluncus	Mobiluncus_mulieris	Mobiluncus_mulieris_28_1
Bacteria	Actinobacteria	Actinobacteria	Actinomycetales	Actinomycetaceae	Mobiluncus	Mobiluncus_mulieris	Mobiluncus_mulieris_28-1
Bacteria	Actinobacteria	Actinobacteria	Actinomycetales	Actinomycetaceae	Mobiluncus	Mobiluncus_mulieris	Mobiluncus_mulieris_ATCC_35239
Bacteria	Actinobacteria	Actinobacteria	Actinomycetales	Actinomycetaceae	Mobiluncus	Mobiluncus_mulieris	Mobiluncus_mulieris_ATCC_35243
Bacteria	Actinobacteria	Actinobacteria	Actinomycetales	Actinomycetaceae	Mobiluncus	Mobiluncus_mulieris	Mobiluncus_mulieris_FB024_16
Bacteria	Actinobacteria	Actinobacteria	Actinomycetales	Actinomycetaceae	Mobiluncus	Mobiluncus_mulieris	Mobiluncus_mulieris_FB024-16
Bacteria	Actinobacteria	Actinobacteria	Actinomycetales	Beutenbergiaceae	Beutenbergia	Beutenbergia_cavernae	Beutenbergia_cavernae_DSM_12333
Bacteria	Actinobacteria	Actinobacteria	Actinomycetales	Brevibacteriaceae	Brevibacterium	Brevibacterium_linens	Brevibacterium_linens_BL2
Bacteria	Actinobacteria	Actinobacteria	Actinomycetales	Brevibacteriaceae	Brevibacterium	Brevibacterium_mcbrellneri	Brevibacterium_mcbrellneri_ATCC_49030
Bacteria	Actinobacteria	Actinobacteria	Actinomycetales	Catenulisporaceae	Catenulispora	Catenulispora_acidiphila	Catenulispora_acidiphila_DSM_44928
Bacteria	Actinobacteria	Actinobacteria	Actinomycetales	Cellulomonadaceae	Cellulomonas	Cellulomonas_fimi	Cellulomonas_fimi_ATCC_484
Bacteria	Actinobacteria	Actinobacteria	Actinomycetales	Cellulomonadaceae	Cellulomonas	Cellulomonas_flavigena	Cellulomonas_flavigena_DSM_20109
Bacteria	Actinobacteria	Actinobacteria	Actinomycetales	Cellulomonadaceae	Cellulomonas	[Cellvibrio]_gilvus	_Cellvibrio__gilvus_ATCC_13127
Bacteria	Actinobacteria	Actinobacteria	Actinomycetales	Corynebacteriaceae	Corynebacterium	Corynebacterium_accolens	Corynebacterium_accolens_ATCC_49725
Bacteria	Actinobacteria	Actinobacteria	Actinomycetales	Corynebacteriaceae	Corynebacterium	Corynebacterium_accolens	Corynebacterium_accolens_ATCC_49726
Bacteria	Actinobacteria	Actinobacteria	Actinomycetales	Corynebacteriaceae	Corynebacterium	Corynebacterium_ammoniagenes	Corynebacterium_ammoniagenes_DSM_20306
Bacteria	Actinobacteria	Actinobacteria	Actinomycetales	Corynebacteriaceae	Corynebacterium	Corynebacterium_amycolatum	Corynebacterium_amycolatum_SK46
Bacteria	Actinobacteria	Actinobacteria	Actinomycetales	Corynebacteriaceae	Corynebacterium	Corynebacterium_aurimucosum	Corynebacterium_aurimucosum_ATCC_700975
Bacteria	Actinobacteria	Actinobacteria	Actinomycetales	Corynebacteriaceae	Corynebacterium	Corynebacterium_bovis	Corynebacterium_bovis_DSM_20582
Bacteria	Actinobacteria	Actinobacteria	Actinomycetales	Corynebacteriaceae	Corynebacterium	Corynebacterium_casei	Corynebacterium_casei
Bacteria	Actinobacteria	Actinobacteria	Actinomycetales	Corynebacteriaceae	Corynebacterium	Corynebacterium_diphtheriae	Corynebacterium_diphtheriae_241
Bacteria	Actinobacteria	Actinobacteria	Actinomycetales	Corynebacteriaceae	Corynebacterium	Corynebacterium_diphtheriae	Corynebacterium_diphtheriae_31A
Bacteria	Actinobacteria	Actinobacteria	Actinomycetales	Corynebacteriaceae	Corynebacterium	Corynebacterium_diphtheriae	Corynebacterium_diphtheriae_BH8
Bacteria	Actinobacteria	Actinobacteria	Actinomycetales	Corynebacteriaceae	Corynebacterium	Corynebacterium_diphtheriae	Corynebacterium_diphtheriae_bv__intermedius_NCTC_5011
Bacteria	Actinobacteria	Actinobacteria	Actinomycetales	Corynebacteriaceae	Corynebacterium	Corynebacterium_diphtheriae	Corynebacterium_diphtheriae_C7__beta_
Bacteria	Actinobacteria	Actinobacteria	Actinomycetales	Corynebacteriaceae	Corynebacterium	Corynebacterium_diphtheriae	Corynebacterium_diphtheriae_CDCE_8392
Bacteria	Actinobacteria	Actinobacteria	Actinomycetales	Corynebacteriaceae	Corynebacterium	Corynebacterium_diphtheriae	Corynebacterium_diphtheriae_HC01
Bacteria	Actinobacteria	Actinobacteria	Actinomycetales	Corynebacteriaceae	Corynebacterium	Corynebacterium_diphtheriae	Corynebacterium_diphtheriae_HC02
Bacteria	Actinobacteria	Actinobacteria	Actinomycetales	Corynebacteriaceae	Corynebacterium	Corynebacterium_diphtheriae	Corynebacterium_diphtheriae_HC03
Bacteria	Actinobacteria	Actinobacteria	Actinomycetales	Corynebacteriaceae	Corynebacterium	Corynebacterium_diphtheriae	Corynebacterium_diphtheriae_HC04
Bacteria	Actinobacteria	Actinobacteria	Actinomycetales	Corynebacteriaceae	Corynebacterium	Corynebacterium_diphtheriae	Corynebacterium_diphtheriae_INCA_402
Bacteria	Actinobacteria	Actinobacteria	Actinomycetales	Corynebacteriaceae	Corynebacterium	Corynebacterium_diphtheriae	Corynebacterium_diphtheriae_NCTC_13129
Bacteria	Actinobacteria	Actinobacteria	Actinomycetales	Corynebacteriaceae	Corynebacterium	Corynebacterium_diphtheriae	Corynebacterium_diphtheriae_PW8
Bacteria	Actinobacteria	Actinobacteria	Actinomycetales	Corynebacteriaceae	Corynebacterium	Corynebacterium_diphtheriae	Corynebacterium_diphtheriae_VA01
Bacteria	Actinobacteria	Actinobacteria	Actinomycetales	Corynebacteriaceae	Corynebacterium	Corynebacterium_durum	Corynebacterium_durum_F0235
Bacteria	Actinobacteria	Actinobacteria	Actinomycetales	Corynebacteriaceae	Corynebacterium	Corynebacterium_efficiens	Corynebacterium_efficiens_YS_314
Bacteria	Actinobacteria	Actinobacteria	Actinomycetales	Corynebacteriaceae	Corynebacterium	Corynebacterium_efficiens	Corynebacterium_efficiens_YS-314
Bacteria	Actinobacteria	Actinobacteria	Actinomycetales	Corynebacteriaceae	Corynebacterium	Corynebacterium_genitalium	Corynebacterium_genitalium_ATCC_33030
Bacteria	Actinobacteria	Actinobacteria	Actinomycetales	Corynebacteriaceae	Corynebacterium	Corynebacterium_glucuronolyticum	Corynebacterium_glucuronolyticum_ATCC_51866
Bacteria	Actinobacteria	Actinobacteria	Actinomycetales	Corynebacteriaceae	Corynebacterium	Corynebacterium_glucuronolyticum	Corynebacterium_glucuronolyticum_ATCC_51867
Bacteria	Actinobacteria	Actinobacteria	Actinomycetales	Corynebacteriaceae	Corynebacterium	Corynebacterium_glutamicum	Corynebacterium_glutamicum_ATCC_13032
Bacteria	Actinobacteria	Actinobacteria	Actinomycetales	Corynebacteriaceae	Corynebacterium	Corynebacterium_glutamicum	Corynebacterium_glutamicum_ATCC_14067
Bacteria	Actinobacteria	Actinobacteria	Actinomycetales	Corynebacteriaceae	Corynebacterium	Corynebacterium_glutamicum	Corynebacterium_glutamicum_R
Bacteria	Actinobacteria	Actinobacteria	Actinomycetales	Corynebacteriaceae	Corynebacterium	Corynebacterium_glutamicum	Corynebacterium_glutamicum_S9114
Bacteria	Actinobacteria	Actinobacteria	Actinomycetales	Corynebacteriaceae	Corynebacterium	Corynebacterium_jeikeium	Corynebacterium_jeikeium_ATCC_43734
Bacteria	Actinobacteria	Actinobacteria	Actinomycetales	Corynebacteriaceae	Corynebacterium	Corynebacterium_jeikeium	Corynebacterium_jeikeium_K411
Bacteria	Actinobacteria	Actinobacteria	Actinomycetales	Corynebacteriaceae	Corynebacterium	Corynebacterium_kroppenstedtii	Corynebacterium_kroppenstedtii_DSM_44385
Bacteria	Actinobacteria	Actinobacteria	Actinomycetales	Corynebacteriaceae	Corynebacterium	Corynebacterium_lipophiloflavum	Corynebacterium_lipophiloflavum_DSM_44291
Bacteria	Actinobacteria	Actinobacteria	Actinomycetales	Corynebacteriaceae	Corynebacterium	Corynebacterium_matruchotii	Corynebacterium_matruchotii_ATCC_14266
Bacteria	Actinobacteria	Actinobacteria	Actinomycetales	Corynebacteriaceae	Corynebacterium	Corynebacterium_matruchotii	Corynebacterium_matruchotii_ATCC_33806
Bacteria	Actinobacteria	Actinobacteria	Actinomycetales	Corynebacteriaceae	Corynebacterium	Corynebacterium_nuruki	Corynebacterium_nuruki_S6_4
Bacteria	Actinobacteria	Actinobacteria	Actinomycetales	Corynebacteriaceae	Corynebacterium	Corynebacterium_pseudogenitalium	Corynebacterium_pseudogenitalium_ATCC_33035
Bacteria	Actinobacteria	Actinobacteria	Actinomycetales	Corynebacteriaceae	Corynebacterium	Corynebacterium_pseudotuberculosis	Corynebacterium_pseudotuberculosis_1002
Bacteria	Actinobacteria	Actinobacteria	Actinomycetales	Corynebacteriaceae	Corynebacterium	Corynebacterium_pseudotuberculosis	Corynebacterium_pseudotuberculosis_1_06_A
Bacteria	Actinobacteria	Actinobacteria	Actinomycetales	Corynebacteriaceae	Corynebacterium	Corynebacterium_pseudotuberculosis	Corynebacterium_pseudotuberculosis_258
Bacteria	Actinobacteria	Actinobacteria	Actinomycetales	Corynebacteriaceae	Corynebacterium	Corynebacterium_pseudotuberculosis	Corynebacterium_pseudotuberculosis_267
Bacteria	Actinobacteria	Actinobacteria	Actinomycetales	Corynebacteriaceae	Corynebacterium	Corynebacterium_pseudotuberculosis	Corynebacterium_pseudotuberculosis_31
Bacteria	Actinobacteria	Actinobacteria	Actinomycetales	Corynebacteriaceae	Corynebacterium	Corynebacterium_pseudotuberculosis	Corynebacterium_pseudotuberculosis_316
Bacteria	Actinobacteria	Actinobacteria	Actinomycetales	Corynebacteriaceae	Corynebacterium	Corynebacterium_pseudotuberculosis	Corynebacterium_pseudotuberculosis_3_99_5
Bacteria	Actinobacteria	Actinobacteria	Actinomycetales	Corynebacteriaceae	Corynebacterium	Corynebacterium_pseudotuberculosis	Corynebacterium_pseudotuberculosis_42_02_A
Bacteria	Actinobacteria	Actinobacteria	Actinomycetales	Corynebacteriaceae	Corynebacterium	Corynebacterium_pseudotuberculosis	Corynebacterium_pseudotuberculosis_C231
Bacteria	Actinobacteria	Actinobacteria	Actinomycetales	Corynebacteriaceae	Corynebacterium	Corynebacterium_pseudotuberculosis	Corynebacterium_pseudotuberculosis_CIP_52_97
Bacteria	Actinobacteria	Actinobacteria	Actinomycetales	Corynebacteriaceae	Corynebacterium	Corynebacterium_pseudotuberculosis	Corynebacterium_pseudotuberculosis_Cp162
Bacteria	Actinobacteria	Actinobacteria	Actinomycetales	Corynebacteriaceae	Corynebacterium	Corynebacterium_pseudotuberculosis	Corynebacterium_pseudotuberculosis_FRC41
Bacteria	Actinobacteria	Actinobacteria	Actinomycetales	Corynebacteriaceae	Corynebacterium	Corynebacterium_pseudotuberculosis	Corynebacterium_pseudotuberculosis_I19
Bacteria	Actinobacteria	Actinobacteria	Actinomycetales	Corynebacteriaceae	Corynebacterium	Corynebacterium_pseudotuberculosis	Corynebacterium_pseudotuberculosis_P54B96
Bacteria	Actinobacteria	Actinobacteria	Actinomycetales	Corynebacteriaceae	Corynebacterium	Corynebacterium_pseudotuberculosis	Corynebacterium_pseudotuberculosis_PAT10
Bacteria	Actinobacteria	Actinobacteria	Actinomycetales	Corynebacteriaceae	Corynebacterium	Corynebacterium_resistens	Corynebacterium_resistens_DSM_45100
Bacteria	Actinobacteria	Actinobacteria	Actinomycetales	Corynebacteriaceae	Corynebacterium	Corynebacterium_striatum	Corynebacterium_striatum_ATCC_6940
Bacteria	Actinobacteria	Actinobacteria	Actinomycetales	Corynebacteriaceae	Corynebacterium	Corynebacterium_tuberculostearicum	Corynebacterium_tuberculostearicum_SK141
Bacteria	Actinobacteria	Actinobacteria	Actinomycetales	Corynebacteriaceae	Corynebacterium	Corynebacterium_ulcerans	Corynebacterium_ulcerans_0102
Bacteria	Actinobacteria	Actinobacteria	Actinomycetales	Corynebacteriaceae	Corynebacterium	Corynebacterium_ulcerans	Corynebacterium_ulcerans_809
Bacteria	Actinobacteria	Actinobacteria	Actinomycetales	Corynebacteriaceae	Corynebacterium	Corynebacterium_ulcerans	Corynebacterium_ulcerans_BR_AD22
Bacteria	Actinobacteria	Actinobacteria	Actinomycetales	Corynebacteriaceae	Corynebacterium	Corynebacterium_urealyticum	Corynebacterium_urealyticum_DSM_7109
Bacteria	Actinobacteria	Actinobacteria	Actinomycetales	Corynebacteriaceae	Corynebacterium	Corynebacterium_variabile	Corynebacterium_variabile_DSM_44702
Bacteria	Actinobacteria	Actinobacteria	Actinomycetales	Dermabacteraceae	Brachybacterium	Brachybacterium_faecium	Brachybacterium_faecium_DSM_4810
Bacteria	Actinobacteria	Actinobacteria	Actinomycetales	Dermabacteraceae	Brachybacterium	Brachybacterium_paraconglomeratum	Brachybacterium_paraconglomeratum_LC44
Bacteria	Actinobacteria	Actinobacteria	Actinomycetales	Dermabacteraceae	Brachybacterium	Brachybacterium_squillarum	Brachybacterium_squillarum_M_6_3
Bacteria	Actinobacteria	Actinobacteria	Actinomycetales	Dermacoccaceae	Dermacoccus	Dermacoccus_sp._Ellin185	Dermacoccus_Ellin185
Bacteria	Actinobacteria	Actinobacteria	Actinomycetales	Dermacoccaceae	Dermacoccus	Dermacoccus_sp._Ellin185	Dermacoccus_sp._Ellin185
Bacteria	Actinobacteria	Actinobacteria	Actinomycetales	Dermacoccaceae	Kytococcus	Kytococcus_sedentarius	Kytococcus_sedentarius_DSM_20547
Bacteria	Actinobacteria	Actinobacteria	Actinomycetales	Dermatophilaceae	Austwickia	Austwickia_chelonae	Austwickia_chelonae_NBRC_105200
Bacteria	Actinobacteria	Actinobacteria	Actinomycetales	Dermatophilaceae	Kineosphaera	Kineosphaera_limosa	Kineosphaera_limosa_NBRC_100340
Bacteria	Actinobacteria	Actinobacteria	Actinomycetales	Dermatophilaceae	Mobilicoccus	Mobilicoccus_pelagius	Mobilicoccus_pelagius_NBRC_104925
Bacteria	Actinobacteria	Actinobacteria	Actinomycetales	Dietziaceae	Dietzia	Dietzia_alimentaria	Dietzia_alimentaria_72
Bacteria	Actinobacteria	Actinobacteria	Actinomycetales	Dietziaceae	Dietzia	Dietzia_cinnamea	Dietzia_cinnamea_P4
Bacteria	Actinobacteria	Actinobacteria	Actinomycetales	family(Tropheryma_whipplei_TW08_27)	Tropheryma	Tropheryma_whipplei	Tropheryma_whipplei_TW08_27
Bacteria	Actinobacteria	Actinobacteria	Actinomycetales	family(Tropheryma_whipplei_Twist)	Tropheryma	Tropheryma_whipplei	Tropheryma_whipplei_Twist
Bacteria	Actinobacteria	Actinobacteria	Actinomycetales	Frankiaceae	Frankia	Frankia_alni	Frankia_alni_ACN14a
Bacteria	Actinobacteria	Actinobacteria	Actinomycetales	Frankiaceae	Frankia	Frankia_sp._CcI3	Frankia_CcI3
Bacteria	Actinobacteria	Actinobacteria	Actinomycetales	Frankiaceae	Frankia	Frankia_sp._CN3	Frankia_CN3
Bacteria	Actinobacteria	Actinobacteria	Actinomycetales	Frankiaceae	Frankia	Frankia_sp._EAN1pec	Frankia_EAN1pec
Bacteria	Actinobacteria	Actinobacteria	Actinomycetales	Frankiaceae	Frankia	Frankia_sp._EuI1c	Frankia_EuI1c
Bacteria	Actinobacteria	Actinobacteria	Actinomycetales	Frankiaceae	Frankia	Frankia_sp._EUN1f	Frankia_EUN1f
Bacteria	Actinobacteria	Actinobacteria	Actinomycetales	Frankiaceae	Frankia	Frankia_sp._QA3	Frankia_QA3
Bacteria	Actinobacteria	Actinobacteria	Actinomycetales	Frankiaceae	Frankia	Frankia_symbiont_of_Datisca_glomerata	Frankia_symbiont_of_Datisca_glomerata
Bacteria	Actinobacteria	Actinobacteria	Actinomycetales	Geodermatophilaceae	Blastococcus	Blastococcus_saxobsidens	Blastococcus_saxobsidens_DD2
Bacteria	Actinobacteria	Actinobacteria	Actinomycetales	Geodermatophilaceae	Geodermatophilus	Geodermatophilus_obscurus	Geodermatophilus_obscurus_DSM_43160
Bacteria	Actinobacteria	Actinobacteria	Actinomycetales	Geodermatophilaceae	Modestobacter	Modestobacter_marinus	Modestobacter_marinus
Bacteria	Actinobacteria	Actinobacteria	Actinomycetales	Glycomycetaceae	Stackebrandtia	Stackebrandtia_nassauensis	Stackebrandtia_nassauensis_DSM_44728
Bacteria	Actinobacteria	Actinobacteria	Actinomycetales	Gordoniaceae	Gordonia	Gordonia_aichiensis	Gordonia_aichiensis_NBRC_108223
Bacteria	Actinobacteria	Actinobacteria	Actinomycetales	Gordoniaceae	Gordonia	Gordonia_alkanivorans	Gordonia_alkanivorans_NBRC_16433
Bacteria	Actinobacteria	Actinobacteria	Actinomycetales	Gordoniaceae	Gordonia	Gordonia_amarae	Gordonia_amarae_NBRC_15530
Bacteria	Actinobacteria	Actinobacteria	Actinomycetales	Gordoniaceae	Gordonia	Gordonia_amicalis	Gordonia_amicalis_NBRC_100051
Bacteria	Actinobacteria	Actinobacteria	Actinomycetales	Gordoniaceae	Gordonia	Gordonia_araii	Gordonia_araii_NBRC_100433
Bacteria	Actinobacteria	Actinobacteria	Actinomycetales	Gordoniaceae	Gordonia	Gordonia_bronchialis	Gordonia_bronchialis_DSM_43247
Bacteria	Actinobacteria	Actinobacteria	Actinomycetales	Gordoniaceae	Gordonia	Gordonia_effusa	Gordonia_effusa_NBRC_100432
Bacteria	Actinobacteria	Actinobacteria	Actinomycetales	Gordoniaceae	Gordonia	Gordonia_hirsuta	Gordonia_hirsuta_DSM_44140___NBRC_16056
Bacteria	Actinobacteria	Actinobacteria	Actinomycetales	Gordoniaceae	Gordonia	Gordonia_namibiensis	Gordonia_namibiensis_NBRC_108229
Bacteria	Actinobacteria	Actinobacteria	Actinomycetales	Gordoniaceae	Gordonia	Gordonia_neofelifaecis	Gordonia_neofelifaecis_NRRL_B_59395
Bacteria	Actinobacteria	Actinobacteria	Actinomycetales	Gordoniaceae	Gordonia	Gordonia_otitidis	Gordonia_otitidis_NBRC_100426
Bacteria	Actinobacteria	Actinobacteria	Actinomycetales	Gordoniaceae	Gordonia	Gordonia_polyisoprenivorans	Gordonia_polyisoprenivorans_NBRC_16320
Bacteria	Actinobacteria	Actinobacteria	Actinomycetales	Gordoniaceae	Gordonia	Gordonia_polyisoprenivorans	Gordonia_polyisoprenivorans_VH2
Bacteria	Actinobacteria	Actinobacteria	Actinomycetales	Gordoniaceae	Gordonia	Gordonia_rhizosphera	Gordonia_rhizosphera_NBRC_16068
Bacteria	Actinobacteria	Actinobacteria	Actinomycetales	Gordoniaceae	Gordonia	Gordonia_rubripertincta	Gordonia_rubripertincta_NBRC_101908
Bacteria	Actinobacteria	Actinobacteria	Actinomycetales	Gordoniaceae	Gordonia	Gordonia_sihwensis	Gordonia_sihwensis_NBRC_108236
Bacteria	Actinobacteria	Actinobacteria	Actinomycetales	Gordoniaceae	Gordonia	Gordonia_soli	Gordonia_soli_NBRC_108243
Bacteria	Actinobacteria	Actinobacteria	Actinomycetales	Gordoniaceae	Gordonia	Gordonia_sp._KTR9	Gordonia_KTR9
Bacteria	Actinobacteria	Actinobacteria	Actinomycetales	Gordoniaceae	Gordonia	Gordonia_sputi	Gordonia_sputi_NBRC_100414
Bacteria	Actinobacteria	Actinobacteria	Actinomycetales	Gordoniaceae	Gordonia	Gordonia_terrae	Gordonia_terrae_NBRC_100016
Bacteria	Actinobacteria	Actinobacteria	Actinomycetales	Intrasporangiaceae	Intrasporangium	Intrasporangium_calvum	Intrasporangium_calvum_DSM_43043
Bacteria	Actinobacteria	Actinobacteria	Actinomycetales	Intrasporangiaceae	Janibacter	Janibacter_hoylei	Janibacter_hoylei_PVAS_1
Bacteria	Actinobacteria	Actinobacteria	Actinomycetales	Intrasporangiaceae	Janibacter	Janibacter_sp._HTCC2649	Janibacter_HTCC2649
Bacteria	Actinobacteria	Actinobacteria	Actinomycetales	Intrasporangiaceae	Serinicoccus	Serinicoccus_profundi	Serinicoccus_profundi_MCCC_1A05965
Bacteria	Actinobacteria	Actinobacteria	Actinomycetales	Jonesiaceae	Jonesia	Jonesia_denitrificans	Jonesia_denitrificans_DSM_20603
Bacteria	Actinobacteria	Actinobacteria	Actinomycetales	Kineosporiaceae	Kineococcus	Kineococcus_radiotolerans	Kineococcus_radiotolerans_SRS30216
Bacteria	Actinobacteria	Actinobacteria	Actinomycetales	Microbacteriaceae	Candidatus_Aquiluna	Candidatus_Aquiluna_sp._IMCC13023	Candidatus_Aquiluna_IMCC13023
Bacteria	Actinobacteria	Actinobacteria	Actinomycetales	Microbacteriaceae	Clavibacter	Clavibacter_michiganensis	Clavibacter_michiganensis_NCPPB_382
Bacteria	Actinobacteria	Actinobacteria	Actinomycetales	Microbacteriaceae	Clavibacter	Clavibacter_michiganensis	Clavibacter_michiganensis_sepedonicus
Bacteria	Actinobacteria	Actinobacteria	Actinomycetales	Microbacteriaceae	Leifsonia	Leifsonia_xyli	Leifsonia_xyli_CTCB07
Bacteria	Actinobacteria	Actinobacteria	Actinomycetales	Microbacteriaceae	Leucobacter	Leucobacter_chromiiresistens	Leucobacter_chromiiresistens_JG_31
Bacteria	Actinobacteria	Actinobacteria	Actinomycetales	Microbacteriaceae	Microbacterium	Microbacterium_laevaniformans	Microbacterium_laevaniformans_OR221
Bacteria	Actinobacteria	Actinobacteria	Actinomycetales	Microbacteriaceae	Microbacterium	Microbacterium_testaceum	Microbacterium_testaceum_StLB037
Bacteria	Actinobacteria	Actinobacteria	Actinomycetales	Microbacteriaceae	Salinibacterium	Salinibacterium_sp._PAMC_21357	Salinibacterium_PAMC_21357
Bacteria	Actinobacteria	Actinobacteria	Actinomycetales	Micrococcaceae	Arthrobacter	Arthrobacter_arilaitensis	Arthrobacter_arilaitensis_Re117
Bacteria	Actinobacteria	Actinobacteria	Actinomycetales	Micrococcaceae	Arthrobacter	Arthrobacter_aurescens	Arthrobacter_aurescens_TC1
Bacteria	Actinobacteria	Actinobacteria	Actinomycetales	Micrococcaceae	Arthrobacter	Arthrobacter_chlorophenolicus	Arthrobacter_chlorophenolicus_A6
Bacteria	Actinobacteria	Actinobacteria	Actinomycetales	Micrococcaceae	Arthrobacter	Arthrobacter_crystallopoietes	Arthrobacter_crystallopoietes_BAB_32
Bacteria	Actinobacteria	Actinobacteria	Actinomycetales	Micrococcaceae	Arthrobacter	Arthrobacter_globiformis	Arthrobacter_globiformis_NBRC_12137
Bacteria	Actinobacteria	Actinobacteria	Actinomycetales	Micrococcaceae	Arthrobacter	Arthrobacter_phenanthrenivorans	Arthrobacter_phenanthrenivorans_Sphe3
Bacteria	Actinobacteria	Actinobacteria	Actinomycetales	Micrococcaceae	Arthrobacter	Arthrobacter_sp._FB24	Arthrobacter_FB24
Bacteria	Actinobacteria	Actinobacteria	Actinomycetales	Micrococcaceae	Arthrobacter	Arthrobacter_sp._Rue61a	Arthrobacter_nitroguajacolicus_Rue61a
Bacteria	Actinobacteria	Actinobacteria	Actinomycetales	Micrococcaceae	Arthrobacter	Arthrobacter_sp._SJCon	Arthrobacter_SJCon
Bacteria	Actinobacteria	Actinobacteria	Actinomycetales	Micrococcaceae	Citricoccus	Citricoccus_sp._CH26A	Citricoccus_CH26A
Bacteria	Actinobacteria	Actinobacteria	Actinomycetales	Micrococcaceae	Kocuria	Kocuria_palustris	Kocuria_palustris_TAGA27
Bacteria	Actinobacteria	Actinobacteria	Actinomycetales	Micrococcaceae	Kocuria	Kocuria_rhizophila	Kocuria_rhizophila_DC2201
Bacteria	Actinobacteria	Actinobacteria	Actinomycetales	Micrococcaceae	Micrococcus	Micrococcus_luteus	Micrococcus_luteus_NCTC_2665
Bacteria	Actinobacteria	Actinobacteria	Actinomycetales	Micrococcaceae	Micrococcus	Micrococcus_luteus	Micrococcus_luteus_SK58
Bacteria	Actinobacteria	Actinobacteria	Actinomycetales	Micrococcaceae	Nesterenkonia	Nesterenkonia_sp._F	Nesterenkonia_F
Bacteria	Actinobacteria	Actinobacteria	Actinomycetales	Micrococcaceae	Renibacterium	Renibacterium_salmoninarum	Renibacterium_salmoninarum_ATCC_33209
Bacteria	Actinobacteria	Actinobacteria	Actinomycetales	Micrococcaceae	Rothia	Rothia_aeria	Rothia_aeria_F0474
Bacteria	Actinobacteria	Actinobacteria	Actinomycetales	Micrococcaceae	Rothia	Rothia_dentocariosa	Rothia_dentocariosa_ATCC_17931
Bacteria	Actinobacteria	Actinobacteria	Actinomycetales	Micrococcaceae	Rothia	Rothia_dentocariosa	Rothia_dentocariosa_M567
Bacteria	Actinobacteria	Actinobacteria	Actinomycetales	Micrococcaceae	Rothia	Rothia_mucilaginosa	Rothia_mucilaginosa
Bacteria	Actinobacteria	Actinobacteria	Actinomycetales	Micrococcaceae	Rothia	Rothia_mucilaginosa	Rothia_mucilaginosa_ATCC_25296
Bacteria	Actinobacteria	Actinobacteria	Actinomycetales	Micrococcaceae	Rothia	Rothia_mucilaginosa	Rothia_mucilaginosa_M508
Bacteria	Actinobacteria	Actinobacteria	Actinomycetales	Micromonosporaceae	Actinoplanes	Actinoplanes_missouriensis	Actinoplanes_missouriensis_431
Bacteria	Actinobacteria	Actinobacteria	Actinomycetales	Micromonosporaceae	Actinoplanes	Actinoplanes_sp._SE50/110	Actinoplanes_SE50_110
Bacteria	Actinobacteria	Actinobacteria	Actinomycetales	Micromonosporaceae	Micromonospora	Micromonospora_aurantiaca	Micromonospora_aurantiaca_ATCC_27029
Bacteria	Actinobacteria	Actinobacteria	Actinomycetales	Micromonosporaceae	Micromonospora	Micromonospora_lupini	Micromonospora_lupini_Lupac_08
Bacteria	Actinobacteria	Actinobacteria	Actinomycetales	Micromonosporaceae	Micromonospora	Micromonospora_sp._ATCC_39149	Micromonospora_ATCC_39149
Bacteria	Actinobacteria	Actinobacteria	Actinomycetales	Micromonosporaceae	Micromonospora	Micromonospora_sp._L5	Micromonospora_L5
Bacteria	Actinobacteria	Actinobacteria	Actinomycetales	Micromonosporaceae	Salinispora	Salinispora_arenicola	Salinispora_arenicola_CNS_205
Bacteria	Actinobacteria	Actinobacteria	Actinomycetales	Micromonosporaceae	Salinispora	Salinispora_tropica	Salinispora_tropica_CNB_440
Bacteria	Actinobacteria	Actinobacteria	Actinomycetales	Micromonosporaceae	Verrucosispora	Verrucosispora_maris	Verrucosispora_maris_AB_18_032
Bacteria	Actinobacteria	Actinobacteria	Actinomycetales	Mycobacteriaceae	Amycolicicoccus	Amycolicicoccus_subflavus	Amycolicicoccus_subflavus_DQS3_9A1
Bacteria	Actinobacteria	Actinobacteria	Actinomycetales	Mycobacteriaceae	Mycobacterium	Mycobacterium_abscessus	Mycobacterium_abscessus_3A_0119_R
Bacteria	Actinobacteria	Actinobacteria	Actinomycetales	Mycobacteriaceae	Mycobacterium	Mycobacterium_abscessus	Mycobacterium_abscessus_3A_0122_R
Bacteria	Actinobacteria	Actinobacteria	Actinomycetales	Mycobacteriaceae	Mycobacterium	Mycobacterium_abscessus	Mycobacterium_abscessus_3A_0122_S
Bacteria	Actinobacteria	Actinobacteria	Actinomycetales	Mycobacteriaceae	Mycobacterium	Mycobacterium_abscessus	Mycobacterium_abscessus_3A_0731
Bacteria	Actinobacteria	Actinobacteria	Actinomycetales	Mycobacteriaceae	Mycobacterium	Mycobacterium_abscessus	Mycobacterium_abscessus_3A_0810_R
Bacteria	Actinobacteria	Actinobacteria	Actinomycetales	Mycobacteriaceae	Mycobacterium	Mycobacterium_abscessus	Mycobacterium_abscessus_3A_0930_R
Bacteria	Actinobacteria	Actinobacteria	Actinomycetales	Mycobacteriaceae	Mycobacterium	Mycobacterium_abscessus	Mycobacterium_abscessus_3A_0930_S
Bacteria	Actinobacteria	Actinobacteria	Actinomycetales	Mycobacteriaceae	Mycobacterium	Mycobacterium_abscessus	Mycobacterium_abscessus_47J26
Bacteria	Actinobacteria	Actinobacteria	Actinomycetales	Mycobacteriaceae	Mycobacterium	Mycobacterium_abscessus	Mycobacterium_abscessus_4S_0116_R
Bacteria	Actinobacteria	Actinobacteria	Actinomycetales	Mycobacteriaceae	Mycobacterium	Mycobacterium_abscessus	Mycobacterium_abscessus_4S_0116_S
Bacteria	Actinobacteria	Actinobacteria	Actinomycetales	Mycobacteriaceae	Mycobacterium	Mycobacterium_abscessus	Mycobacterium_abscessus_4S_0206
Bacteria	Actinobacteria	Actinobacteria	Actinomycetales	Mycobacteriaceae	Mycobacterium	Mycobacterium_abscessus	Mycobacterium_abscessus_4S_0303
Bacteria	Actinobacteria	Actinobacteria	Actinomycetales	Mycobacteriaceae	Mycobacterium	Mycobacterium_abscessus	Mycobacterium_abscessus_4S_0726_RA
Bacteria	Actinobacteria	Actinobacteria	Actinomycetales	Mycobacteriaceae	Mycobacterium	Mycobacterium_abscessus	Mycobacterium_abscessus_4S_0726_RB
Bacteria	Actinobacteria	Actinobacteria	Actinomycetales	Mycobacteriaceae	Mycobacterium	Mycobacterium_abscessus	Mycobacterium_abscessus_5S_0304
Bacteria	Actinobacteria	Actinobacteria	Actinomycetales	Mycobacteriaceae	Mycobacterium	Mycobacterium_abscessus	Mycobacterium_abscessus_5S_0421
Bacteria	Actinobacteria	Actinobacteria	Actinomycetales	Mycobacteriaceae	Mycobacterium	Mycobacterium_abscessus	Mycobacterium_abscessus_5S_0422
Bacteria	Actinobacteria	Actinobacteria	Actinomycetales	Mycobacteriaceae	Mycobacterium	Mycobacterium_abscessus	Mycobacterium_abscessus_5S_0708
Bacteria	Actinobacteria	Actinobacteria	Actinomycetales	Mycobacteriaceae	Mycobacterium	Mycobacterium_abscessus	Mycobacterium_abscessus_5S_0817
Bacteria	Actinobacteria	Actinobacteria	Actinomycetales	Mycobacteriaceae	Mycobacterium	Mycobacterium_abscessus	Mycobacterium_abscessus_5S_0921
Bacteria	Actinobacteria	Actinobacteria	Actinomycetales	Mycobacteriaceae	Mycobacterium	Mycobacterium_abscessus	Mycobacterium_abscessus_5S_1212
Bacteria	Actinobacteria	Actinobacteria	Actinomycetales	Mycobacteriaceae	Mycobacterium	Mycobacterium_abscessus	Mycobacterium_abscessus_5S_1215
Bacteria	Actinobacteria	Actinobacteria	Actinomycetales	Mycobacteriaceae	Mycobacterium	Mycobacterium_abscessus	Mycobacterium_abscessus_6G_0125_R
Bacteria	Actinobacteria	Actinobacteria	Actinomycetales	Mycobacteriaceae	Mycobacterium	Mycobacterium_abscessus	Mycobacterium_abscessus_6G_0125_S
Bacteria	Actinobacteria	Actinobacteria	Actinomycetales	Mycobacteriaceae	Mycobacterium	Mycobacterium_abscessus	Mycobacterium_abscessus_6G_0212
Bacteria	Actinobacteria	Actinobacteria	Actinomycetales	Mycobacteriaceae	Mycobacterium	Mycobacterium_abscessus	Mycobacterium_abscessus_6G_0728_R
Bacteria	Actinobacteria	Actinobacteria	Actinomycetales	Mycobacteriaceae	Mycobacterium	Mycobacterium_abscessus	Mycobacterium_abscessus_6G_0728_S
Bacteria	Actinobacteria	Actinobacteria	Actinomycetales	Mycobacteriaceae	Mycobacterium	Mycobacterium_abscessus	Mycobacterium_abscessus_6G_1108
Bacteria	Actinobacteria	Actinobacteria	Actinomycetales	Mycobacteriaceae	Mycobacterium	Mycobacterium_abscessus	Mycobacterium_abscessus_ATCC_19977
Bacteria	Actinobacteria	Actinobacteria	Actinomycetales	Mycobacteriaceae	Mycobacterium	Mycobacterium_abscessus	Mycobacterium_abscessus_bolletii_BD
Bacteria	Actinobacteria	Actinobacteria	Actinomycetales	Mycobacteriaceae	Mycobacterium	Mycobacterium_abscessus	Mycobacterium_abscessus_M93
Bacteria	Actinobacteria	Actinobacteria	Actinomycetales	Mycobacteriaceae	Mycobacterium	Mycobacterium_abscessus	Mycobacterium_abscessus_M94
Bacteria	Actinobacteria	Actinobacteria	Actinomycetales	Mycobacteriaceae	Mycobacterium	Mycobacterium_abscessus	Mycobacterium_massiliense_1S_151_0930
Bacteria	Actinobacteria	Actinobacteria	Actinomycetales	Mycobacteriaceae	Mycobacterium	Mycobacterium_abscessus	Mycobacterium_massiliense_1S_152_0914
Bacteria	Actinobacteria	Actinobacteria	Actinomycetales	Mycobacteriaceae	Mycobacterium	Mycobacterium_abscessus	Mycobacterium_massiliense_1S_153_0915
Bacteria	Actinobacteria	Actinobacteria	Actinomycetales	Mycobacteriaceae	Mycobacterium	Mycobacterium_abscessus	Mycobacterium_massiliense_1S_154_0310
Bacteria	Actinobacteria	Actinobacteria	Actinomycetales	Mycobacteriaceae	Mycobacterium	Mycobacterium_abscessus	Mycobacterium_massiliense_2B_0107
Bacteria	Actinobacteria	Actinobacteria	Actinomycetales	Mycobacteriaceae	Mycobacterium	Mycobacterium_abscessus	Mycobacterium_massiliense_2B_0307
Bacteria	Actinobacteria	Actinobacteria	Actinomycetales	Mycobacteriaceae	Mycobacterium	Mycobacterium_abscessus	Mycobacterium_massiliense_2B_0626
Bacteria	Actinobacteria	Actinobacteria	Actinomycetales	Mycobacteriaceae	Mycobacterium	Mycobacterium_abscessus	Mycobacterium_massiliense_2B_0912_R
Bacteria	Actinobacteria	Actinobacteria	Actinomycetales	Mycobacteriaceae	Mycobacterium	Mycobacterium_abscessus	Mycobacterium_massiliense_2B_0912_S
Bacteria	Actinobacteria	Actinobacteria	Actinomycetales	Mycobacteriaceae	Mycobacterium	Mycobacterium_abscessus	Mycobacterium_massiliense_2B_1231
Bacteria	Actinobacteria	Actinobacteria	Actinomycetales	Mycobacteriaceae	Mycobacterium	Mycobacterium_abscessus	Mycobacterium_massiliense_CCUG_48898
Bacteria	Actinobacteria	Actinobacteria	Actinomycetales	Mycobacteriaceae	Mycobacterium	Mycobacterium_abscessus	Mycobacterium_massiliense_GO_06
Bacteria	Actinobacteria	Actinobacteria	Actinomycetales	Mycobacteriaceae	Mycobacterium	Mycobacterium_africanum	Mycobacterium_africanum_GM041182
Bacteria	Actinobacteria	Actinobacteria	Actinomycetales	Mycobacteriaceae	Mycobacterium	Mycobacterium_avium	Mycobacterium_avium_104
Bacteria	Actinobacteria	Actinobacteria	Actinomycetales	Mycobacteriaceae	Mycobacterium	Mycobacterium_avium	Mycobacterium_avium_ATCC_25291
Bacteria	Actinobacteria	Actinobacteria	Actinomycetales	Mycobacteriaceae	Mycobacterium	Mycobacterium_avium	Mycobacterium_avium_paratuberculosis_K_10
Bacteria	Actinobacteria	Actinobacteria	Actinomycetales	Mycobacteriaceae	Mycobacterium	Mycobacterium_avium	Mycobacterium_avium_paratuberculosis_S397
Bacteria	Actinobacteria	Actinobacteria	Actinomycetales	Mycobacteriaceae	Mycobacterium	Mycobacterium_avium	Mycobacterium_avium_paratuberculosis_S5
Bacteria	Actinobacteria	Actinobacteria	Actinomycetales	Mycobacteriaceae	Mycobacterium	Mycobacterium_bovis	Mycobacterium_bovis_AF2122_97
Bacteria	Actinobacteria	Actinobacteria	Actinomycetales	Mycobacteriaceae	Mycobacterium	Mycobacterium_bovis	Mycobacterium_bovis_BCG_Mexico
Bacteria	Actinobacteria	Actinobacteria	Actinomycetales	Mycobacteriaceae	Mycobacterium	Mycobacterium_bovis	Mycobacterium_bovis_BCG_Pasteur_1173P2
Bacteria	Actinobacteria	Actinobacteria	Actinomycetales	Mycobacteriaceae	Mycobacterium	Mycobacterium_bovis	Mycobacterium_bovis_BCG_Tokyo_172
Bacteria	Actinobacteria	Actinobacteria	Actinomycetales	Mycobacteriaceae	Mycobacterium	Mycobacterium_canettii	Mycobacterium_canettii_CIPT_140010059
Bacteria	Actinobacteria	Actinobacteria	Actinomycetales	Mycobacteriaceae	Mycobacterium	Mycobacterium_canettii	Mycobacterium_canettii_CIPT_140060008
Bacteria	Actinobacteria	Actinobacteria	Actinomycetales	Mycobacteriaceae	Mycobacterium	Mycobacterium_canettii	Mycobacterium_canettii_CIPT_140070008
Bacteria	Actinobacteria	Actinobacteria	Actinomycetales	Mycobacteriaceae	Mycobacterium	Mycobacterium_canettii	Mycobacterium_canettii_CIPT_140070010
Bacteria	Actinobacteria	Actinobacteria	Actinomycetales	Mycobacteriaceae	Mycobacterium	Mycobacterium_canettii	Mycobacterium_canettii_CIPT_140070017
Bacteria	Actinobacteria	Actinobacteria	Actinomycetales	Mycobacteriaceae	Mycobacterium	Mycobacterium_chubuense	Mycobacterium_chubuense_NBB4
Bacteria	Actinobacteria	Actinobacteria	Actinomycetales	Mycobacteriaceae	Mycobacterium	Mycobacterium_colombiense	Mycobacterium_colombiense_CECT_3035
Bacteria	Actinobacteria	Actinobacteria	Actinomycetales	Mycobacteriaceae	Mycobacterium	Mycobacterium_fortuitum	Mycobacterium_fortuitum_DSM_46621
Bacteria	Actinobacteria	Actinobacteria	Actinomycetales	Mycobacteriaceae	Mycobacterium	Mycobacterium_gilvum	Mycobacterium_gilvum_PYR_GCK
Bacteria	Actinobacteria	Actinobacteria	Actinomycetales	Mycobacteriaceae	Mycobacterium	Mycobacterium_gilvum	Mycobacterium_gilvum_Spyr1
Bacteria	Actinobacteria	Actinobacteria	Actinomycetales	Mycobacteriaceae	Mycobacterium	Mycobacterium_hassiacum	Mycobacterium_hassiacum_DSM_44199
Bacteria	Actinobacteria	Actinobacteria	Actinomycetales	Mycobacteriaceae	Mycobacterium	Mycobacterium_indicus_pranii	Mycobacterium_indicus_pranii_MTCC_9506
Bacteria	Actinobacteria	Actinobacteria	Actinomycetales	Mycobacteriaceae	Mycobacterium	Mycobacterium_intracellulare	Mycobacterium_intracellulare_ATCC_13950
Bacteria	Actinobacteria	Actinobacteria	Actinomycetales	Mycobacteriaceae	Mycobacterium	Mycobacterium_intracellulare	Mycobacterium_intracellulare_MOTT_02
Bacteria	Actinobacteria	Actinobacteria	Actinomycetales	Mycobacteriaceae	Mycobacterium	Mycobacterium_intracellulare	Mycobacterium_intracellulare_MOTT_64
Bacteria	Actinobacteria	Actinobacteria	Actinomycetales	Mycobacteriaceae	Mycobacterium	Mycobacterium_kansasii	Mycobacterium_kansasii_ATCC_12478
Bacteria	Actinobacteria	Actinobacteria	Actinomycetales	Mycobacteriaceae	Mycobacterium	Mycobacterium_leprae	Mycobacterium_leprae_Br4923
Bacteria	Actinobacteria	Actinobacteria	Actinomycetales	Mycobacteriaceae	Mycobacterium	Mycobacterium_leprae	Mycobacterium_leprae_TN
Bacteria	Actinobacteria	Actinobacteria	Actinomycetales	Mycobacteriaceae	Mycobacterium	Mycobacterium_liflandii	Mycobacterium_liflandii_128FXT
Bacteria	Actinobacteria	Actinobacteria	Actinomycetales	Mycobacteriaceae	Mycobacterium	Mycobacterium_marinum	Mycobacterium_marinum_M
Bacteria	Actinobacteria	Actinobacteria	Actinomycetales	Mycobacteriaceae	Mycobacterium	Mycobacterium_parascrofulaceum	Mycobacterium_parascrofulaceum_ATCC_BAA_614
Bacteria	Actinobacteria	Actinobacteria	Actinomycetales	Mycobacteriaceae	Mycobacterium	Mycobacterium_parascrofulaceum	Mycobacterium_parascrofulaceum_ATCC_BAA-614
Bacteria	Actinobacteria	Actinobacteria	Actinomycetales	Mycobacteriaceae	Mycobacterium	Mycobacterium_phlei	Mycobacterium_phlei_RIVM601174
Bacteria	Actinobacteria	Actinobacteria	Actinomycetales	Mycobacteriaceae	Mycobacterium	Mycobacterium_rhodesiae	Mycobacterium_rhodesiae_JS60
Bacteria	Actinobacteria	Actinobacteria	Actinomycetales	Mycobacteriaceae	Mycobacterium	Mycobacterium_rhodesiae	Mycobacterium_rhodesiae_NBB3
Bacteria	Actinobacteria	Actinobacteria	Actinomycetales	Mycobacteriaceae	Mycobacterium	Mycobacterium_smegmatis	Mycobacterium_smegmatis_JS623
Bacteria	Actinobacteria	Actinobacteria	Actinomycetales	Mycobacteriaceae	Mycobacterium	Mycobacterium_smegmatis	Mycobacterium_smegmatis_MC2_155
Bacteria	Actinobacteria	Actinobacteria	Actinomycetales	Mycobacteriaceae	Mycobacterium	Mycobacterium_smegmatis	Mycobacterium_smegmatis_MKD8
Bacteria	Actinobacteria	Actinobacteria	Actinomycetales	Mycobacteriaceae	Mycobacterium	Mycobacterium_sp._H4Y	Mycobacterium_H4Y
Bacteria	Actinobacteria	Actinobacteria	Actinomycetales	Mycobacteriaceae	Mycobacterium	Mycobacterium_sp._JDM601	Mycobacterium_JDM601
Bacteria	Actinobacteria	Actinobacteria	Actinomycetales	Mycobacteriaceae	Mycobacterium	Mycobacterium_sp._JLS	Mycobacterium_JLS
Bacteria	Actinobacteria	Actinobacteria	Actinomycetales	Mycobacteriaceae	Mycobacterium	Mycobacterium_sp._KMS	Mycobacterium_KMS
Bacteria	Actinobacteria	Actinobacteria	Actinomycetales	Mycobacteriaceae	Mycobacterium	Mycobacterium_sp._MCS	Mycobacterium_MCS
Bacteria	Actinobacteria	Actinobacteria	Actinomycetales	Mycobacteriaceae	Mycobacterium	Mycobacterium_sp._MOTT36Y	Mycobacterium_MOTT36Y
Bacteria	Actinobacteria	Actinobacteria	Actinomycetales	Mycobacteriaceae	Mycobacterium	Mycobacterium_thermoresistibile	Mycobacterium_thermoresistibile_ATCC_19527
Bacteria	Actinobacteria	Actinobacteria	Actinomycetales	Mycobacteriaceae	Mycobacterium	Mycobacterium_tuberculosis	Mycobacterium_tuberculosis_02_1987
Bacteria	Actinobacteria	Actinobacteria	Actinomycetales	Mycobacteriaceae	Mycobacterium	Mycobacterium_tuberculosis	Mycobacterium_tuberculosis_210
Bacteria	Actinobacteria	Actinobacteria	Actinomycetales	Mycobacteriaceae	Mycobacterium	Mycobacterium_tuberculosis	Mycobacterium_tuberculosis_94_M4241A
Bacteria	Actinobacteria	Actinobacteria	Actinomycetales	Mycobacteriaceae	Mycobacterium	Mycobacterium_tuberculosis	Mycobacterium_tuberculosis__98_R604_INH_RIF_EM_
Bacteria	Actinobacteria	Actinobacteria	Actinomycetales	Mycobacteriaceae	Mycobacterium	Mycobacterium_tuberculosis	Mycobacterium_tuberculosis_C
Bacteria	Actinobacteria	Actinobacteria	Actinomycetales	Mycobacteriaceae	Mycobacterium	Mycobacterium_tuberculosis	Mycobacterium_tuberculosis_CCDC5079
Bacteria	Actinobacteria	Actinobacteria	Actinomycetales	Mycobacteriaceae	Mycobacterium	Mycobacterium_tuberculosis	Mycobacterium_tuberculosis_CCDC5180
Bacteria	Actinobacteria	Actinobacteria	Actinomycetales	Mycobacteriaceae	Mycobacterium	Mycobacterium_tuberculosis	Mycobacterium_tuberculosis_CDC1551
Bacteria	Actinobacteria	Actinobacteria	Actinomycetales	Mycobacteriaceae	Mycobacterium	Mycobacterium_tuberculosis	Mycobacterium_tuberculosis_CDC1551A
Bacteria	Actinobacteria	Actinobacteria	Actinomycetales	Mycobacteriaceae	Mycobacterium	Mycobacterium_tuberculosis	Mycobacterium_tuberculosis_CPHL_A
Bacteria	Actinobacteria	Actinobacteria	Actinomycetales	Mycobacteriaceae	Mycobacterium	Mycobacterium_tuberculosis	Mycobacterium_tuberculosis_CTRI_2
Bacteria	Actinobacteria	Actinobacteria	Actinomycetales	Mycobacteriaceae	Mycobacterium	Mycobacterium_tuberculosis	Mycobacterium_tuberculosis_EAS054
Bacteria	Actinobacteria	Actinobacteria	Actinomycetales	Mycobacteriaceae	Mycobacterium	Mycobacterium_tuberculosis	Mycobacterium_tuberculosis_F11
Bacteria	Actinobacteria	Actinobacteria	Actinomycetales	Mycobacteriaceae	Mycobacterium	Mycobacterium_tuberculosis	Mycobacterium_tuberculosis_GM_1503
Bacteria	Actinobacteria	Actinobacteria	Actinomycetales	Mycobacteriaceae	Mycobacterium	Mycobacterium_tuberculosis	Mycobacterium_tuberculosis_H37Ra
Bacteria	Actinobacteria	Actinobacteria	Actinomycetales	Mycobacteriaceae	Mycobacterium	Mycobacterium_tuberculosis	Mycobacterium_tuberculosis_H37Rv
Bacteria	Actinobacteria	Actinobacteria	Actinomycetales	Mycobacteriaceae	Mycobacterium	Mycobacterium_tuberculosis	Mycobacterium_tuberculosis_Haarlem
Bacteria	Actinobacteria	Actinobacteria	Actinomycetales	Mycobacteriaceae	Mycobacterium	Mycobacterium_tuberculosis	Mycobacterium_tuberculosis_K85
Bacteria	Actinobacteria	Actinobacteria	Actinomycetales	Mycobacteriaceae	Mycobacterium	Mycobacterium_tuberculosis	Mycobacterium_tuberculosis_KZN_1435
Bacteria	Actinobacteria	Actinobacteria	Actinomycetales	Mycobacteriaceae	Mycobacterium	Mycobacterium_tuberculosis	Mycobacterium_tuberculosis_KZN_4207
Bacteria	Actinobacteria	Actinobacteria	Actinomycetales	Mycobacteriaceae	Mycobacterium	Mycobacterium_tuberculosis	Mycobacterium_tuberculosis_KZN_605
Bacteria	Actinobacteria	Actinobacteria	Actinomycetales	Mycobacteriaceae	Mycobacterium	Mycobacterium_tuberculosis	Mycobacterium_tuberculosis_KZN_R506
Bacteria	Actinobacteria	Actinobacteria	Actinomycetales	Mycobacteriaceae	Mycobacterium	Mycobacterium_tuberculosis	Mycobacterium_tuberculosis_KZN_V2475
Bacteria	Actinobacteria	Actinobacteria	Actinomycetales	Mycobacteriaceae	Mycobacterium	Mycobacterium_tuberculosis	Mycobacterium_tuberculosis_NCGM2209
Bacteria	Actinobacteria	Actinobacteria	Actinomycetales	Mycobacteriaceae	Mycobacterium	Mycobacterium_tuberculosis	Mycobacterium_tuberculosis_RGTB327
Bacteria	Actinobacteria	Actinobacteria	Actinomycetales	Mycobacteriaceae	Mycobacterium	Mycobacterium_tuberculosis	Mycobacterium_tuberculosis_RGTB423
Bacteria	Actinobacteria	Actinobacteria	Actinomycetales	Mycobacteriaceae	Mycobacterium	Mycobacterium_tuberculosis	Mycobacterium_tuberculosis_SUMu001
Bacteria	Actinobacteria	Actinobacteria	Actinomycetales	Mycobacteriaceae	Mycobacterium	Mycobacterium_tuberculosis	Mycobacterium_tuberculosis_SUMu002
Bacteria	Actinobacteria	Actinobacteria	Actinomycetales	Mycobacteriaceae	Mycobacterium	Mycobacterium_tuberculosis	Mycobacterium_tuberculosis_SUMu003
Bacteria	Actinobacteria	Actinobacteria	Actinomycetales	Mycobacteriaceae	Mycobacterium	Mycobacterium_tuberculosis	Mycobacterium_tuberculosis_SUMu004
Bacteria	Actinobacteria	Actinobacteria	Actinomycetales	Mycobacteriaceae	Mycobacterium	Mycobacterium_tuberculosis	Mycobacterium_tuberculosis_SUMu005
Bacteria	Actinobacteria	Actinobacteria	Actinomycetales	Mycobacteriaceae	Mycobacterium	Mycobacterium_tuberculosis	Mycobacterium_tuberculosis_SUMu006
Bacteria	Actinobacteria	Actinobacteria	Actinomycetales	Mycobacteriaceae	Mycobacterium	Mycobacterium_tuberculosis	Mycobacterium_tuberculosis_SUMu007
Bacteria	Actinobacteria	Actinobacteria	Actinomycetales	Mycobacteriaceae	Mycobacterium	Mycobacterium_tuberculosis	Mycobacterium_tuberculosis_SUMu008
Bacteria	Actinobacteria	Actinobacteria	Actinomycetales	Mycobacteriaceae	Mycobacterium	Mycobacterium_tuberculosis	Mycobacterium_tuberculosis_SUMu009
Bacteria	Actinobacteria	Actinobacteria	Actinomycetales	Mycobacteriaceae	Mycobacterium	Mycobacterium_tuberculosis	Mycobacterium_tuberculosis_SUMu010
Bacteria	Actinobacteria	Actinobacteria	Actinomycetales	Mycobacteriaceae	Mycobacterium	Mycobacterium_tuberculosis	Mycobacterium_tuberculosis_SUMu011
Bacteria	Actinobacteria	Actinobacteria	Actinomycetales	Mycobacteriaceae	Mycobacterium	Mycobacterium_tuberculosis	Mycobacterium_tuberculosis_SUMu012
Bacteria	Actinobacteria	Actinobacteria	Actinomycetales	Mycobacteriaceae	Mycobacterium	Mycobacterium_tuberculosis	Mycobacterium_tuberculosis_T17
Bacteria	Actinobacteria	Actinobacteria	Actinomycetales	Mycobacteriaceae	Mycobacterium	Mycobacterium_tuberculosis	Mycobacterium_tuberculosis_T46
Bacteria	Actinobacteria	Actinobacteria	Actinomycetales	Mycobacteriaceae	Mycobacterium	Mycobacterium_tuberculosis	Mycobacterium_tuberculosis_T85
Bacteria	Actinobacteria	Actinobacteria	Actinomycetales	Mycobacteriaceae	Mycobacterium	Mycobacterium_tuberculosis	Mycobacterium_tuberculosis_T92
Bacteria	Actinobacteria	Actinobacteria	Actinomycetales	Mycobacteriaceae	Mycobacterium	Mycobacterium_tuberculosis	Mycobacterium_tuberculosis_UT205
Bacteria	Actinobacteria	Actinobacteria	Actinomycetales	Mycobacteriaceae	Mycobacterium	Mycobacterium_tuberculosis	Mycobacterium_tuberculosis_W_148
Bacteria	Actinobacteria	Actinobacteria	Actinomycetales	Mycobacteriaceae	Mycobacterium	Mycobacterium_tusciae	Mycobacterium_tusciae_JS617
Bacteria	Actinobacteria	Actinobacteria	Actinomycetales	Mycobacteriaceae	Mycobacterium	Mycobacterium_ulcerans	Mycobacterium_ulcerans_Agy99
Bacteria	Actinobacteria	Actinobacteria	Actinomycetales	Mycobacteriaceae	Mycobacterium	Mycobacterium_vaccae	Mycobacterium_vaccae_ATCC_25954
Bacteria	Actinobacteria	Actinobacteria	Actinomycetales	Mycobacteriaceae	Mycobacterium	Mycobacterium_vanbaalenii	Mycobacterium_vanbaalenii_PYR_1
Bacteria	Actinobacteria	Actinobacteria	Actinomycetales	Mycobacteriaceae	Mycobacterium	Mycobacterium_xenopi	Mycobacterium_xenopi_RIVM700367
Bacteria	Actinobacteria	Actinobacteria	Actinomycetales	Nakamurellaceae	Nakamurella	Nakamurella_multipartita	Nakamurella_multipartita_DSM_44233
Bacteria	Actinobacteria	Actinobacteria	Actinomycetales	Nocardiaceae	Nocardia	Nocardia_brasiliensis	Nocardia_brasiliensis_ATCC_700358
Bacteria	Actinobacteria	Actinobacteria	Actinomycetales	Nocardiaceae	Nocardia	Nocardia_cyriacigeorgica	Nocardia_cyriacigeorgica_GUH_2
Bacteria	Actinobacteria	Actinobacteria	Actinomycetales	Nocardiaceae	Nocardia	Nocardia_farcinica	Nocardia_farcinica_IFM_10152
Bacteria	Actinobacteria	Actinobacteria	Actinomycetales	Nocardiaceae	Rhodococcus	Rhodococcus_equi	Rhodococcus_equi_103S
Bacteria	Actinobacteria	Actinobacteria	Actinomycetales	Nocardiaceae	Rhodococcus	Rhodococcus_equi	Rhodococcus_equi_ATCC_33707
Bacteria	Actinobacteria	Actinobacteria	Actinomycetales	Nocardiaceae	Rhodococcus	Rhodococcus_erythropolis	Rhodococcus_erythropolis_PR4
Bacteria	Actinobacteria	Actinobacteria	Actinomycetales	Nocardiaceae	Rhodococcus	Rhodococcus_erythropolis	Rhodococcus_erythropolis_SK121
Bacteria	Actinobacteria	Actinobacteria	Actinomycetales	Nocardiaceae	Rhodococcus	Rhodococcus_imtechensis	Rhodococcus_imtechensis_RKJ300
Bacteria	Actinobacteria	Actinobacteria	Actinomycetales	Nocardiaceae	Rhodococcus	Rhodococcus_jostii	Rhodococcus_jostii_RHA1
Bacteria	Actinobacteria	Actinobacteria	Actinomycetales	Nocardiaceae	Rhodococcus	Rhodococcus_opacus	Rhodococcus_opacus_B4
Bacteria	Actinobacteria	Actinobacteria	Actinomycetales	Nocardiaceae	Rhodococcus	Rhodococcus_opacus	Rhodococcus_opacus_M213
Bacteria	Actinobacteria	Actinobacteria	Actinomycetales	Nocardiaceae	Rhodococcus	Rhodococcus_opacus	Rhodococcus_opacus_PD630
Bacteria	Actinobacteria	Actinobacteria	Actinomycetales	Nocardiaceae	Rhodococcus	Rhodococcus_pyridinivorans	Rhodococcus_pyridinivorans_AK37
Bacteria	Actinobacteria	Actinobacteria	Actinomycetales	Nocardiaceae	Rhodococcus	Rhodococcus_sp._AW25M09	Rhodococcus_AW25M09
Bacteria	Actinobacteria	Actinobacteria	Actinomycetales	Nocardiaceae	Rhodococcus	Rhodococcus_sp._JVH1	Rhodococcus_JVH1
Bacteria	Actinobacteria	Actinobacteria	Actinomycetales	Nocardiaceae	Rhodococcus	Rhodococcus_sp._P14	Rhodococcus_P14
Bacteria	Actinobacteria	Actinobacteria	Actinomycetales	Nocardiaceae	Rhodococcus	Rhodococcus_wratislaviensis	Rhodococcus_wratislaviensis_IFP_2016
Bacteria	Actinobacteria	Actinobacteria	Actinomycetales	Nocardioidaceae	Aeromicrobium	Aeromicrobium_marinum	Aeromicrobium_marinum_DSM_15272
Bacteria	Actinobacteria	Actinobacteria	Actinomycetales	Nocardioidaceae	genus(Nocardioidaceae_bacterium_Broad_1)	Nocardioidaceae_bacterium_Broad-1	Nocardioidaceae_bacterium_Broad_1
Bacteria	Actinobacteria	Actinobacteria	Actinomycetales	Nocardioidaceae	Kribbella	Kribbella_flavida	Kribbella_flavida_DSM_17836
Bacteria	Actinobacteria	Actinobacteria	Actinomycetales	Nocardioidaceae	Nocardioides	Nocardioides_sp._JS614	Nocardioides_JS614
Bacteria	Actinobacteria	Actinobacteria	Actinomycetales	Nocardiopsaceae	Nocardiopsis	Nocardiopsis_alba	Nocardiopsis_alba_ATCC_BAA_2165
Bacteria	Actinobacteria	Actinobacteria	Actinomycetales	Nocardiopsaceae	Nocardiopsis	Nocardiopsis_dassonvillei	Nocardiopsis_dassonvillei_DSM_43111
Bacteria	Actinobacteria	Actinobacteria	Actinomycetales	Nocardiopsaceae	Thermobifida	Thermobifida_fusca	Thermobifida_fusca_YX
Bacteria	Actinobacteria	Actinobacteria	Actinomycetales	Promicromonosporaceae	Isoptericola	Isoptericola_variabilis	Isoptericola_variabilis_225
Bacteria	Actinobacteria	Actinobacteria	Actinomycetales	Promicromonosporaceae	Xylanimonas	Xylanimonas_cellulosilytica	Xylanimonas_cellulosilytica_DSM_15894
Bacteria	Actinobacteria	Actinobacteria	Actinomycetales	Propionibacteriaceae	Microlunatus	Microlunatus_phosphovorus	Microlunatus_phosphovorus_NM_1
Bacteria	Actinobacteria	Actinobacteria	Actinomycetales	Propionibacteriaceae	Propionibacterium	Propionibacterium_acidipropionici	Propionibacterium_acidipropionici_ATCC_4875
Bacteria	Actinobacteria	Actinobacteria	Actinomycetales	Propionibacteriaceae	Propionibacterium	Propionibacterium_acnes	Propionibacterium_acnes_266
Bacteria	Actinobacteria	Actinobacteria	Actinomycetales	Propionibacteriaceae	Propionibacterium	Propionibacterium_acnes	Propionibacterium_acnes_6609
Bacteria	Actinobacteria	Actinobacteria	Actinomycetales	Propionibacteriaceae	Propionibacterium	Propionibacterium_acnes	Propionibacterium_acnes_ATCC_11828
Bacteria	Actinobacteria	Actinobacteria	Actinomycetales	Propionibacteriaceae	Propionibacterium	Propionibacterium_acnes	Propionibacterium_acnes_C1
Bacteria	Actinobacteria	Actinobacteria	Actinomycetales	Propionibacteriaceae	Propionibacterium	Propionibacterium_acnes	Propionibacterium_acnes_HL001PA1
Bacteria	Actinobacteria	Actinobacteria	Actinomycetales	Propionibacteriaceae	Propionibacterium	Propionibacterium_acnes	Propionibacterium_acnes_HL002PA1
Bacteria	Actinobacteria	Actinobacteria	Actinomycetales	Propionibacteriaceae	Propionibacterium	Propionibacterium_acnes	Propionibacterium_acnes_HL002PA2
Bacteria	Actinobacteria	Actinobacteria	Actinomycetales	Propionibacteriaceae	Propionibacterium	Propionibacterium_acnes	Propionibacterium_acnes_HL002PA3
Bacteria	Actinobacteria	Actinobacteria	Actinomycetales	Propionibacteriaceae	Propionibacterium	Propionibacterium_acnes	Propionibacterium_acnes_HL005PA1
Bacteria	Actinobacteria	Actinobacteria	Actinomycetales	Propionibacteriaceae	Propionibacterium	Propionibacterium_acnes	Propionibacterium_acnes_HL005PA2
Bacteria	Actinobacteria	Actinobacteria	Actinomycetales	Propionibacteriaceae	Propionibacterium	Propionibacterium_acnes	Propionibacterium_acnes_HL005PA3
Bacteria	Actinobacteria	Actinobacteria	Actinomycetales	Propionibacteriaceae	Propionibacterium	Propionibacterium_acnes	Propionibacterium_acnes_HL005PA4
Bacteria	Actinobacteria	Actinobacteria	Actinomycetales	Propionibacteriaceae	Propionibacterium	Propionibacterium_acnes	Propionibacterium_acnes_HL007PA1
Bacteria	Actinobacteria	Actinobacteria	Actinomycetales	Propionibacteriaceae	Propionibacterium	Propionibacterium_acnes	Propionibacterium_acnes_HL013PA1
Bacteria	Actinobacteria	Actinobacteria	Actinomycetales	Propionibacteriaceae	Propionibacterium	Propionibacterium_acnes	Propionibacterium_acnes_HL013PA2
Bacteria	Actinobacteria	Actinobacteria	Actinomycetales	Propionibacteriaceae	Propionibacterium	Propionibacterium_acnes	Propionibacterium_acnes_HL020PA1
Bacteria	Actinobacteria	Actinobacteria	Actinomycetales	Propionibacteriaceae	Propionibacterium	Propionibacterium_acnes	Propionibacterium_acnes_HL025PA1
Bacteria	Actinobacteria	Actinobacteria	Actinomycetales	Propionibacteriaceae	Propionibacterium	Propionibacterium_acnes	Propionibacterium_acnes_HL025PA2
Bacteria	Actinobacteria	Actinobacteria	Actinomycetales	Propionibacteriaceae	Propionibacterium	Propionibacterium_acnes	Propionibacterium_acnes_HL027PA1
Bacteria	Actinobacteria	Actinobacteria	Actinomycetales	Propionibacteriaceae	Propionibacterium	Propionibacterium_acnes	Propionibacterium_acnes_HL027PA2
Bacteria	Actinobacteria	Actinobacteria	Actinomycetales	Propionibacteriaceae	Propionibacterium	Propionibacterium_acnes	Propionibacterium_acnes_HL030PA1
Bacteria	Actinobacteria	Actinobacteria	Actinomycetales	Propionibacteriaceae	Propionibacterium	Propionibacterium_acnes	Propionibacterium_acnes_HL030PA2
Bacteria	Actinobacteria	Actinobacteria	Actinomycetales	Propionibacteriaceae	Propionibacterium	Propionibacterium_acnes	Propionibacterium_acnes_HL036PA1
Bacteria	Actinobacteria	Actinobacteria	Actinomycetales	Propionibacteriaceae	Propionibacterium	Propionibacterium_acnes	Propionibacterium_acnes_HL036PA2
Bacteria	Actinobacteria	Actinobacteria	Actinomycetales	Propionibacteriaceae	Propionibacterium	Propionibacterium_acnes	Propionibacterium_acnes_HL036PA3
Bacteria	Actinobacteria	Actinobacteria	Actinomycetales	Propionibacteriaceae	Propionibacterium	Propionibacterium_acnes	Propionibacterium_acnes_HL037PA1
Bacteria	Actinobacteria	Actinobacteria	Actinomycetales	Propionibacteriaceae	Propionibacterium	Propionibacterium_acnes	Propionibacterium_acnes_HL037PA2
Bacteria	Actinobacteria	Actinobacteria	Actinomycetales	Propionibacteriaceae	Propionibacterium	Propionibacterium_acnes	Propionibacterium_acnes_HL037PA3
Bacteria	Actinobacteria	Actinobacteria	Actinomycetales	Propionibacteriaceae	Propionibacterium	Propionibacterium_acnes	Propionibacterium_acnes_HL038PA1
Bacteria	Actinobacteria	Actinobacteria	Actinomycetales	Propionibacteriaceae	Propionibacterium	Propionibacterium_acnes	Propionibacterium_acnes_HL043PA1
Bacteria	Actinobacteria	Actinobacteria	Actinomycetales	Propionibacteriaceae	Propionibacterium	Propionibacterium_acnes	Propionibacterium_acnes_HL043PA2
Bacteria	Actinobacteria	Actinobacteria	Actinomycetales	Propionibacteriaceae	Propionibacterium	Propionibacterium_acnes	Propionibacterium_acnes_HL044PA1
Bacteria	Actinobacteria	Actinobacteria	Actinomycetales	Propionibacteriaceae	Propionibacterium	Propionibacterium_acnes	Propionibacterium_acnes_HL045PA1
Bacteria	Actinobacteria	Actinobacteria	Actinomycetales	Propionibacteriaceae	Propionibacterium	Propionibacterium_acnes	Propionibacterium_acnes_HL046PA1
Bacteria	Actinobacteria	Actinobacteria	Actinomycetales	Propionibacteriaceae	Propionibacterium	Propionibacterium_acnes	Propionibacterium_acnes_HL046PA2
Bacteria	Actinobacteria	Actinobacteria	Actinomycetales	Propionibacteriaceae	Propionibacterium	Propionibacterium_acnes	Propionibacterium_acnes_HL050PA1
Bacteria	Actinobacteria	Actinobacteria	Actinomycetales	Propionibacteriaceae	Propionibacterium	Propionibacterium_acnes	Propionibacterium_acnes_HL050PA2
Bacteria	Actinobacteria	Actinobacteria	Actinomycetales	Propionibacteriaceae	Propionibacterium	Propionibacterium_acnes	Propionibacterium_acnes_HL050PA3
Bacteria	Actinobacteria	Actinobacteria	Actinomycetales	Propionibacteriaceae	Propionibacterium	Propionibacterium_acnes	Propionibacterium_acnes_HL053PA1
Bacteria	Actinobacteria	Actinobacteria	Actinomycetales	Propionibacteriaceae	Propionibacterium	Propionibacterium_acnes	Propionibacterium_acnes_HL053PA2
Bacteria	Actinobacteria	Actinobacteria	Actinomycetales	Propionibacteriaceae	Propionibacterium	Propionibacterium_acnes	Propionibacterium_acnes_HL056PA1
Bacteria	Actinobacteria	Actinobacteria	Actinomycetales	Propionibacteriaceae	Propionibacterium	Propionibacterium_acnes	Propionibacterium_acnes_HL059PA1
Bacteria	Actinobacteria	Actinobacteria	Actinomycetales	Propionibacteriaceae	Propionibacterium	Propionibacterium_acnes	Propionibacterium_acnes_HL059PA2
Bacteria	Actinobacteria	Actinobacteria	Actinomycetales	Propionibacteriaceae	Propionibacterium	Propionibacterium_acnes	Propionibacterium_acnes_HL060PA1
Bacteria	Actinobacteria	Actinobacteria	Actinomycetales	Propionibacteriaceae	Propionibacterium	Propionibacterium_acnes	Propionibacterium_acnes_HL063PA1
Bacteria	Actinobacteria	Actinobacteria	Actinomycetales	Propionibacteriaceae	Propionibacterium	Propionibacterium_acnes	Propionibacterium_acnes_HL063PA2
Bacteria	Actinobacteria	Actinobacteria	Actinomycetales	Propionibacteriaceae	Propionibacterium	Propionibacterium_acnes	Propionibacterium_acnes_HL067PA1
Bacteria	Actinobacteria	Actinobacteria	Actinomycetales	Propionibacteriaceae	Propionibacterium	Propionibacterium_acnes	Propionibacterium_acnes_HL072PA1
Bacteria	Actinobacteria	Actinobacteria	Actinomycetales	Propionibacteriaceae	Propionibacterium	Propionibacterium_acnes	Propionibacterium_acnes_HL072PA2
Bacteria	Actinobacteria	Actinobacteria	Actinomycetales	Propionibacteriaceae	Propionibacterium	Propionibacterium_acnes	Propionibacterium_acnes_HL074PA1
Bacteria	Actinobacteria	Actinobacteria	Actinomycetales	Propionibacteriaceae	Propionibacterium	Propionibacterium_acnes	Propionibacterium_acnes_HL078PA1
Bacteria	Actinobacteria	Actinobacteria	Actinomycetales	Propionibacteriaceae	Propionibacterium	Propionibacterium_acnes	Propionibacterium_acnes_HL082PA1
Bacteria	Actinobacteria	Actinobacteria	Actinomycetales	Propionibacteriaceae	Propionibacterium	Propionibacterium_acnes	Propionibacterium_acnes_HL082PA2
Bacteria	Actinobacteria	Actinobacteria	Actinomycetales	Propionibacteriaceae	Propionibacterium	Propionibacterium_acnes	Propionibacterium_acnes_HL083PA1
Bacteria	Actinobacteria	Actinobacteria	Actinomycetales	Propionibacteriaceae	Propionibacterium	Propionibacterium_acnes	Propionibacterium_acnes_HL083PA2
Bacteria	Actinobacteria	Actinobacteria	Actinomycetales	Propionibacteriaceae	Propionibacterium	Propionibacterium_acnes	Propionibacterium_acnes_HL086PA1
Bacteria	Actinobacteria	Actinobacteria	Actinomycetales	Propionibacteriaceae	Propionibacterium	Propionibacterium_acnes	Propionibacterium_acnes_HL087PA1
Bacteria	Actinobacteria	Actinobacteria	Actinomycetales	Propionibacteriaceae	Propionibacterium	Propionibacterium_acnes	Propionibacterium_acnes_HL087PA2
Bacteria	Actinobacteria	Actinobacteria	Actinomycetales	Propionibacteriaceae	Propionibacterium	Propionibacterium_acnes	Propionibacterium_acnes_HL087PA3
Bacteria	Actinobacteria	Actinobacteria	Actinomycetales	Propionibacteriaceae	Propionibacterium	Propionibacterium_acnes	Propionibacterium_acnes_HL092PA1
Bacteria	Actinobacteria	Actinobacteria	Actinomycetales	Propionibacteriaceae	Propionibacterium	Propionibacterium_acnes	Propionibacterium_acnes_HL096PA2
Bacteria	Actinobacteria	Actinobacteria	Actinomycetales	Propionibacteriaceae	Propionibacterium	Propionibacterium_acnes	Propionibacterium_acnes_HL096PA3
Bacteria	Actinobacteria	Actinobacteria	Actinomycetales	Propionibacteriaceae	Propionibacterium	Propionibacterium_acnes	Propionibacterium_acnes_HL097PA1
Bacteria	Actinobacteria	Actinobacteria	Actinomycetales	Propionibacteriaceae	Propionibacterium	Propionibacterium_acnes	Propionibacterium_acnes_HL099PA1
Bacteria	Actinobacteria	Actinobacteria	Actinomycetales	Propionibacteriaceae	Propionibacterium	Propionibacterium_acnes	Propionibacterium_acnes_HL103PA1
Bacteria	Actinobacteria	Actinobacteria	Actinomycetales	Propionibacteriaceae	Propionibacterium	Propionibacterium_acnes	Propionibacterium_acnes_HL110PA1
Bacteria	Actinobacteria	Actinobacteria	Actinomycetales	Propionibacteriaceae	Propionibacterium	Propionibacterium_acnes	Propionibacterium_acnes_HL110PA2
Bacteria	Actinobacteria	Actinobacteria	Actinomycetales	Propionibacteriaceae	Propionibacterium	Propionibacterium_acnes	Propionibacterium_acnes_HL110PA3
Bacteria	Actinobacteria	Actinobacteria	Actinomycetales	Propionibacteriaceae	Propionibacterium	Propionibacterium_acnes	Propionibacterium_acnes_HL110PA4
Bacteria	Actinobacteria	Actinobacteria	Actinomycetales	Propionibacteriaceae	Propionibacterium	Propionibacterium_acnes	Propionibacterium_acnes_J139
Bacteria	Actinobacteria	Actinobacteria	Actinomycetales	Propionibacteriaceae	Propionibacterium	Propionibacterium_acnes	Propionibacterium_acnes_J165
Bacteria	Actinobacteria	Actinobacteria	Actinomycetales	Propionibacteriaceae	Propionibacterium	Propionibacterium_acnes	Propionibacterium_acnes_KPA171202
Bacteria	Actinobacteria	Actinobacteria	Actinomycetales	Propionibacteriaceae	Propionibacterium	Propionibacterium_acnes	Propionibacterium_acnes_PRP_38
Bacteria	Actinobacteria	Actinobacteria	Actinomycetales	Propionibacteriaceae	Propionibacterium	Propionibacterium_acnes	Propionibacterium_acnes_SK137
Bacteria	Actinobacteria	Actinobacteria	Actinomycetales	Propionibacteriaceae	Propionibacterium	Propionibacterium_acnes	Propionibacterium_acnes_SK182
Bacteria	Actinobacteria	Actinobacteria	Actinomycetales	Propionibacteriaceae	Propionibacterium	Propionibacterium_acnes	Propionibacterium_acnes_SK182B_JCVI
Bacteria	Actinobacteria	Actinobacteria	Actinomycetales	Propionibacteriaceae	Propionibacterium	Propionibacterium_acnes	Propionibacterium_acnes_SK182B-JCVI
Bacteria	Actinobacteria	Actinobacteria	Actinomycetales	Propionibacteriaceae	Propionibacterium	Propionibacterium_acnes	Propionibacterium_acnes_SK187
Bacteria	Actinobacteria	Actinobacteria	Actinomycetales	Propionibacteriaceae	Propionibacterium	Propionibacterium_acnes	Propionibacterium_acnes_TypeIA2_P_acn17
Bacteria	Actinobacteria	Actinobacteria	Actinomycetales	Propionibacteriaceae	Propionibacterium	Propionibacterium_acnes	Propionibacterium_acnes_TypeIA2_P_acn31
Bacteria	Actinobacteria	Actinobacteria	Actinomycetales	Propionibacteriaceae	Propionibacterium	Propionibacterium_acnes	Propionibacterium_acnes_TypeIA2_P_acn33
Bacteria	Actinobacteria	Actinobacteria	Actinomycetales	Propionibacteriaceae	Propionibacterium	Propionibacterium_avidum	Propionibacterium_avidum_ATCC_25577
Bacteria	Actinobacteria	Actinobacteria	Actinomycetales	Propionibacteriaceae	Propionibacterium	Propionibacterium_freudenreichii	Propionibacterium_freudenreichii_shermanii_CIRM_BIA1
Bacteria	Actinobacteria	Actinobacteria	Actinomycetales	Propionibacteriaceae	Propionibacterium	Propionibacterium_humerusii	Propionibacterium_humerusii_P08
Bacteria	Actinobacteria	Actinobacteria	Actinomycetales	Propionibacteriaceae	Propionibacterium	Propionibacterium_propionicum	Propionibacterium_propionicum_F0230a
Bacteria	Actinobacteria	Actinobacteria	Actinomycetales	Propionibacteriaceae	Propionibacterium	Propionibacterium_sp._409-HC1	Propionibacterium_409_HC1
Bacteria	Actinobacteria	Actinobacteria	Actinomycetales	Propionibacteriaceae	Propionibacterium	Propionibacterium_sp._409-HC1	Propionibacterium_sp._409-HC1
Bacteria	Actinobacteria	Actinobacteria	Actinomycetales	Propionibacteriaceae	Propionibacterium	Propionibacterium_sp._434-HC2	Propionibacterium_434_HC2
Bacteria	Actinobacteria	Actinobacteria	Actinomycetales	Propionibacteriaceae	Propionibacterium	Propionibacterium_sp._434-HC2	Propionibacterium_sp._434-HC2
Bacteria	Actinobacteria	Actinobacteria	Actinomycetales	Propionibacteriaceae	Propionibacterium	Propionibacterium_sp._5_U_42AFAA	Propionibacterium_5_U_42AFAA
Bacteria	Actinobacteria	Actinobacteria	Actinomycetales	Propionibacteriaceae	Propionibacterium	Propionibacterium_sp._5_U_42AFAA	Propionibacterium_sp._5_U_42AFAA
Bacteria	Actinobacteria	Actinobacteria	Actinomycetales	Propionibacteriaceae	Propionibacterium	Propionibacterium_sp._CC003-HC2	Propionibacterium_CC003_HC2
Bacteria	Actinobacteria	Actinobacteria	Actinomycetales	Propionibacteriaceae	Propionibacterium	Propionibacterium_sp._CC003-HC2	Propionibacterium_sp._CC003-HC2
Bacteria	Actinobacteria	Actinobacteria	Actinomycetales	Pseudonocardiaceae	Actinosynnema	Actinosynnema_mirum	Actinosynnema_mirum_DSM_43827
Bacteria	Actinobacteria	Actinobacteria	Actinomycetales	Pseudonocardiaceae	Amycolatopsis	Amycolatopsis_mediterranei	Amycolatopsis_mediterranei_S699
Bacteria	Actinobacteria	Actinobacteria	Actinomycetales	Pseudonocardiaceae	Amycolatopsis	Amycolatopsis_mediterranei	Amycolatopsis_mediterranei_U32
Bacteria	Actinobacteria	Actinobacteria	Actinomycetales	Pseudonocardiaceae	Amycolatopsis	Amycolatopsis_sp._ATCC_39116	Amycolatopsis_ATCC_39116
Bacteria	Actinobacteria	Actinobacteria	Actinomycetales	Pseudonocardiaceae	Pseudonocardia	Pseudonocardia_dioxanivorans	Pseudonocardia_dioxanivorans_CB1190
Bacteria	Actinobacteria	Actinobacteria	Actinomycetales	Pseudonocardiaceae	Pseudonocardia	Pseudonocardia_sp._P1	Pseudonocardia_P1
Bacteria	Actinobacteria	Actinobacteria	Actinomycetales	Pseudonocardiaceae	Saccharomonospora	Saccharomonospora_azurea	Saccharomonospora_azurea_NA_128
Bacteria	Actinobacteria	Actinobacteria	Actinomycetales	Pseudonocardiaceae	Saccharomonospora	Saccharomonospora_azurea	Saccharomonospora_azurea_SZMC_14600
Bacteria	Actinobacteria	Actinobacteria	Actinomycetales	Pseudonocardiaceae	Saccharomonospora	Saccharomonospora_cyanea	Saccharomonospora_cyanea_NA_134
Bacteria	Actinobacteria	Actinobacteria	Actinomycetales	Pseudonocardiaceae	Saccharomonospora	Saccharomonospora_glauca	Saccharomonospora_glauca_K62
Bacteria	Actinobacteria	Actinobacteria	Actinomycetales	Pseudonocardiaceae	Saccharomonospora	Saccharomonospora_marina	Saccharomonospora_marina_XMU15
Bacteria	Actinobacteria	Actinobacteria	Actinomycetales	Pseudonocardiaceae	Saccharomonospora	Saccharomonospora_paurometabolica	Saccharomonospora_paurometabolica_YIM_90007
Bacteria	Actinobacteria	Actinobacteria	Actinomycetales	Pseudonocardiaceae	Saccharomonospora	Saccharomonospora_viridis	Saccharomonospora_viridis_DSM_43017
Bacteria	Actinobacteria	Actinobacteria	Actinomycetales	Pseudonocardiaceae	Saccharomonospora	Saccharomonospora_xinjiangensis	Saccharomonospora_xinjiangensis_XJ_54
Bacteria	Actinobacteria	Actinobacteria	Actinomycetales	Pseudonocardiaceae	Saccharopolyspora	Saccharopolyspora_erythraea	Saccharopolyspora_erythraea_NRRL_2338
Bacteria	Actinobacteria	Actinobacteria	Actinomycetales	Pseudonocardiaceae	Saccharopolyspora	Saccharopolyspora_spinosa	Saccharopolyspora_spinosa_NRRL_18395
Bacteria	Actinobacteria	Actinobacteria	Actinomycetales	Pseudonocardiaceae	Saccharothrix	Saccharothrix_espanaensis	Saccharothrix_espanaensis_DSM_44229
Bacteria	Actinobacteria	Actinobacteria	Actinomycetales	Pseudonocardiaceae	Thermobispora	Thermobispora_bispora	Thermobispora_bispora_DSM_43833
Bacteria	Actinobacteria	Actinobacteria	Actinomycetales	Sanguibacteraceae	Sanguibacter	Sanguibacter_keddieii	Sanguibacter_keddieii_DSM_10542
Bacteria	Actinobacteria	Actinobacteria	Actinomycetales	Segniliparaceae	Segniliparus	Segniliparus_rotundus	Segniliparus_rotundus_DSM_44985
Bacteria	Actinobacteria	Actinobacteria	Actinomycetales	Segniliparaceae	Segniliparus	Segniliparus_rugosus	Segniliparus_rugosus_ATCC_BAA_974
Bacteria	Actinobacteria	Actinobacteria	Actinomycetales	Segniliparaceae	Segniliparus	Segniliparus_rugosus	Segniliparus_rugosus_ATCC_BAA-974
Bacteria	Actinobacteria	Actinobacteria	Actinomycetales	Streptomycetaceae	Kitasatospora	Kitasatospora_setae	Kitasatospora_setae_KM_6054
Bacteria	Actinobacteria	Actinobacteria	Actinomycetales	Streptomycetaceae	Streptomyces	Streptomyces_acidiscabies	Streptomyces_acidiscabies_84_104
Bacteria	Actinobacteria	Actinobacteria	Actinomycetales	Streptomycetaceae	Streptomyces	Streptomyces_albus	Streptomyces_albus_J1074
Bacteria	Actinobacteria	Actinobacteria	Actinomycetales	Streptomycetaceae	Streptomyces	Streptomyces_auratus	Streptomyces_auratus_AGR0001
Bacteria	Actinobacteria	Actinobacteria	Actinomycetales	Streptomycetaceae	Streptomyces	Streptomyces_avermitilis	Streptomyces_avermitilis_MA_4680
Bacteria	Actinobacteria	Actinobacteria	Actinomycetales	Streptomycetaceae	Streptomyces	Streptomyces_bingchenggensis	Streptomyces_bingchenggensis_BCW_1
Bacteria	Actinobacteria	Actinobacteria	Actinomycetales	Streptomycetaceae	Streptomyces	Streptomyces_cattleya	Streptomyces_cattleya_NRRL_8057
Bacteria	Actinobacteria	Actinobacteria	Actinomycetales	Streptomycetaceae	Streptomyces	Streptomyces_cattleya	Streptomyces_cattleya_NRRL_8057___DSM_46488
Bacteria	Actinobacteria	Actinobacteria	Actinomycetales	Streptomycetaceae	Streptomyces	Streptomyces_chartreusis	Streptomyces_chartreusis_NRRL_12338
Bacteria	Actinobacteria	Actinobacteria	Actinomycetales	Streptomycetaceae	Streptomyces	Streptomyces_clavuligerus	Streptomyces_clavuligerus_ATCC_27064
Bacteria	Actinobacteria	Actinobacteria	Actinomycetales	Streptomycetaceae	Streptomyces	Streptomyces_coelicoflavus	Streptomyces_coelicoflavus_ZG0656
Bacteria	Actinobacteria	Actinobacteria	Actinomycetales	Streptomycetaceae	Streptomyces	Streptomyces_coelicolor	Streptomyces_coelicolor_A3_2_
Bacteria	Actinobacteria	Actinobacteria	Actinomycetales	Streptomycetaceae	Streptomyces	Streptomyces_filamentosus	Streptomyces_roseosporus_NRRL_11379
Bacteria	Actinobacteria	Actinobacteria	Actinomycetales	Streptomycetaceae	Streptomyces	Streptomyces_filamentosus	Streptomyces_roseosporus_NRRL_15998
Bacteria	Actinobacteria	Actinobacteria	Actinomycetales	Streptomycetaceae	Streptomyces	Streptomyces_flavogriseus	Streptomyces_flavogriseus_ATCC_33331
Bacteria	Actinobacteria	Actinobacteria	Actinomycetales	Streptomycetaceae	Streptomyces	Streptomyces_ghanaensis	Streptomyces_ghanaensis_ATCC_14672
Bacteria	Actinobacteria	Actinobacteria	Actinomycetales	Streptomycetaceae	Streptomyces	Streptomyces_globisporus	Streptomyces_globisporus_C_1027
Bacteria	Actinobacteria	Actinobacteria	Actinomycetales	Streptomycetaceae	Streptomyces	Streptomyces_griseoaurantiacus	Streptomyces_griseoaurantiacus_M045
Bacteria	Actinobacteria	Actinobacteria	Actinomycetales	Streptomycetaceae	Streptomyces	Streptomyces_griseoflavus	Streptomyces_griseoflavus_Tu4000
Bacteria	Actinobacteria	Actinobacteria	Actinomycetales	Streptomycetaceae	Streptomyces	Streptomyces_griseus	Streptomyces_ACT_1
Bacteria	Actinobacteria	Actinobacteria	Actinomycetales	Streptomycetaceae	Streptomyces	Streptomyces_griseus	Streptomyces_griseus_NBRC_13350
Bacteria	Actinobacteria	Actinobacteria	Actinomycetales	Streptomycetaceae	Streptomyces	Streptomyces_himastatinicus	Streptomyces_hygroscopicus_ATCC_53653
Bacteria	Actinobacteria	Actinobacteria	Actinomycetales	Streptomycetaceae	Streptomyces	Streptomyces_hygroscopicus	Streptomyces_hygroscopicus_jinggangensis_5008
Bacteria	Actinobacteria	Actinobacteria	Actinomycetales	Streptomycetaceae	Streptomyces	Streptomyces_lividans	Streptomyces_lividans_TK24
Bacteria	Actinobacteria	Actinobacteria	Actinomycetales	Streptomycetaceae	Streptomyces	Streptomyces_pristinaespiralis	Streptomyces_pristinaespiralis_ATCC_25486
Bacteria	Actinobacteria	Actinobacteria	Actinomycetales	Streptomycetaceae	Streptomyces	Streptomyces_rimosus	Streptomyces_rimosus_ATCC_10970
Bacteria	Actinobacteria	Actinobacteria	Actinomycetales	Streptomycetaceae	Streptomyces	Streptomyces_scabiei	Streptomyces_scabiei_87_22
Bacteria	Actinobacteria	Actinobacteria	Actinomycetales	Streptomycetaceae	Streptomyces	Streptomyces_somaliensis	Streptomyces_somaliensis_DSM_40738
Bacteria	Actinobacteria	Actinobacteria	Actinomycetales	Streptomycetaceae	Streptomyces	Streptomyces_sp._AA4	Streptomyces_AA4
Bacteria	Actinobacteria	Actinobacteria	Actinomycetales	Streptomycetaceae	Streptomyces	Streptomyces_sp._C	Streptomyces_C
Bacteria	Actinobacteria	Actinobacteria	Actinomycetales	Streptomycetaceae	Streptomyces	Streptomyces_sp._e14	Streptomyces_e14
Bacteria	Actinobacteria	Actinobacteria	Actinomycetales	Streptomycetaceae	Streptomyces	Streptomyces_sp._Mg1	Streptomyces_Mg1
Bacteria	Actinobacteria	Actinobacteria	Actinomycetales	Streptomycetaceae	Streptomyces	Streptomyces_sp._S4	Streptomyces_S4
Bacteria	Actinobacteria	Actinobacteria	Actinomycetales	Streptomycetaceae	Streptomyces	Streptomyces_sp._SA3_actF	Streptomyces_SA3_actF
Bacteria	Actinobacteria	Actinobacteria	Actinomycetales	Streptomycetaceae	Streptomyces	Streptomyces_sp._SA3_actG	Streptomyces_SA3_actG
Bacteria	Actinobacteria	Actinobacteria	Actinomycetales	Streptomycetaceae	Streptomyces	Streptomyces_sp._SirexAA-E	Streptomyces_SirexAA_E
Bacteria	Actinobacteria	Actinobacteria	Actinomycetales	Streptomycetaceae	Streptomyces	Streptomyces_sp._SM8	Streptomyces_SM8
Bacteria	Actinobacteria	Actinobacteria	Actinomycetales	Streptomycetaceae	Streptomyces	Streptomyces_sp._SPB74	Streptomyces_SPB74
Bacteria	Actinobacteria	Actinobacteria	Actinomycetales	Streptomycetaceae	Streptomyces	Streptomyces_sp._SPB78	Streptomyces_SPB78
Bacteria	Actinobacteria	Actinobacteria	Actinomycetales	Streptomycetaceae	Streptomyces	Streptomyces_sp._Tu6071	Streptomyces_Tu6071
Bacteria	Actinobacteria	Actinobacteria	Actinomycetales	Streptomycetaceae	Streptomyces	Streptomyces_sp._W007	Streptomyces_W007
Bacteria	Actinobacteria	Actinobacteria	Actinomycetales	Streptomycetaceae	Streptomyces	Streptomyces_sviceus	Streptomyces_sviceus_ATCC_29083
Bacteria	Actinobacteria	Actinobacteria	Actinomycetales	Streptomycetaceae	Streptomyces	Streptomyces_tsukubaensis	Streptomyces_tsukubaensis_NRRL18488
Bacteria	Actinobacteria	Actinobacteria	Actinomycetales	Streptomycetaceae	Streptomyces	Streptomyces_turgidiscabies	Streptomyces_turgidiscabies_Car8
Bacteria	Actinobacteria	Actinobacteria	Actinomycetales	Streptomycetaceae	Streptomyces	Streptomyces_venezuelae	Streptomyces_venezuelae_ATCC_10712
Bacteria	Actinobacteria	Actinobacteria	Actinomycetales	Streptomycetaceae	Streptomyces	Streptomyces_violaceusniger	Streptomyces_violaceusniger_Tu_4113
Bacteria	Actinobacteria	Actinobacteria	Actinomycetales	Streptomycetaceae	Streptomyces	Streptomyces_viridochromogenes	Streptomyces_viridochromogenes_DSM_40736
Bacteria	Actinobacteria	Actinobacteria	Actinomycetales	Streptomycetaceae	Streptomyces	Streptomyces_viridochromogenes	Streptomyces_viridochromogenes_Tue57
Bacteria	Actinobacteria	Actinobacteria	Actinomycetales	Streptomycetaceae	Streptomyces	Streptomyces_zinciresistens	Streptomyces_zinciresistens_K42
Bacteria	Actinobacteria	Actinobacteria	Actinomycetales	Streptosporangiaceae	Streptosporangium	Streptosporangium_roseum	Streptosporangium_roseum_DSM_43021
Bacteria	Actinobacteria	Actinobacteria	Actinomycetales	Thermomonosporaceae	Thermomonospora	Thermomonospora_curvata	Thermomonospora_curvata_DSM_43183
Bacteria	Actinobacteria	Actinobacteria	Actinomycetales	Tsukamurellaceae	Tsukamurella	Tsukamurella_paurometabola	Tsukamurella_paurometabola_DSM_20162
Bacteria	Actinobacteria	Actinobacteria	Bifidobacteriales	Bifidobacteriaceae	Bifidobacterium	Bifidobacterium_adolescentis	Bifidobacterium_adolescentis_ATCC_15703
Bacteria	Actinobacteria	Actinobacteria	Bifidobacteriales	Bifidobacteriaceae	Bifidobacterium	Bifidobacterium_adolescentis	Bifidobacterium_adolescentis_L2_32
Bacteria	Actinobacteria	Actinobacteria	Bifidobacteriales	Bifidobacteriaceae	Bifidobacterium	Bifidobacterium_adolescentis	Bifidobacterium_adolescentis_L2-32
Bacteria	Actinobacteria	Actinobacteria	Bifidobacteriales	Bifidobacteriaceae	Bifidobacterium	Bifidobacterium_angulatum	Bifidobacterium_angulatum_DSM_20098
Bacteria	Actinobacteria	Actinobacteria	Bifidobacteriales	Bifidobacteriaceae	Bifidobacterium	Bifidobacterium_angulatum	Bifidobacterium_angulatum_DSM_20098_=_JCM_7096
Bacteria	Actinobacteria	Actinobacteria	Bifidobacteriales	Bifidobacteriaceae	Bifidobacterium	Bifidobacterium_animalis	Bifidobacterium_animalis_ATCC_25527
Bacteria	Actinobacteria	Actinobacteria	Bifidobacteriales	Bifidobacteriaceae	Bifidobacterium	Bifidobacterium_animalis	Bifidobacterium_animalis_lactis_AD011
Bacteria	Actinobacteria	Actinobacteria	Bifidobacteriales	Bifidobacteriaceae	Bifidobacterium	Bifidobacterium_animalis	Bifidobacterium_animalis_lactis_B420
Bacteria	Actinobacteria	Actinobacteria	Bifidobacteriales	Bifidobacteriaceae	Bifidobacterium	Bifidobacterium_animalis	Bifidobacterium_animalis_lactis_BB_12
Bacteria	Actinobacteria	Actinobacteria	Bifidobacteriales	Bifidobacteriaceae	Bifidobacterium	Bifidobacterium_animalis	Bifidobacterium_animalis_lactis_Bi_07
Bacteria	Actinobacteria	Actinobacteria	Bifidobacteriales	Bifidobacteriaceae	Bifidobacterium	Bifidobacterium_animalis	Bifidobacterium_animalis_lactis_Bl_04
Bacteria	Actinobacteria	Actinobacteria	Bifidobacteriales	Bifidobacteriaceae	Bifidobacterium	Bifidobacterium_animalis	Bifidobacterium_animalis_lactis_BLC1
Bacteria	Actinobacteria	Actinobacteria	Bifidobacteriales	Bifidobacteriaceae	Bifidobacterium	Bifidobacterium_animalis	Bifidobacterium_animalis_lactis_BS_01
Bacteria	Actinobacteria	Actinobacteria	Bifidobacteriales	Bifidobacteriaceae	Bifidobacterium	Bifidobacterium_animalis	Bifidobacterium_animalis_lactis_CNCM_I_2494
Bacteria	Actinobacteria	Actinobacteria	Bifidobacteriales	Bifidobacteriaceae	Bifidobacterium	Bifidobacterium_animalis	Bifidobacterium_animalis_lactis_DSM_10140
Bacteria	Actinobacteria	Actinobacteria	Bifidobacteriales	Bifidobacteriaceae	Bifidobacterium	Bifidobacterium_animalis	Bifidobacterium_animalis_lactis_HN019
Bacteria	Actinobacteria	Actinobacteria	Bifidobacteriales	Bifidobacteriaceae	Bifidobacterium	Bifidobacterium_animalis	Bifidobacterium_animalis_lactis_V9
Bacteria	Actinobacteria	Actinobacteria	Bifidobacteriales	Bifidobacteriaceae	Bifidobacterium	Bifidobacterium_asteroides	Bifidobacterium_asteroides_PRL2011
Bacteria	Actinobacteria	Actinobacteria	Bifidobacteriales	Bifidobacteriaceae	Bifidobacterium	Bifidobacterium_bifidum	Bifidobacterium_bifidum_BGN4
Bacteria	Actinobacteria	Actinobacteria	Bifidobacteriales	Bifidobacteriaceae	Bifidobacterium	Bifidobacterium_bifidum	Bifidobacterium_bifidum_IPLA_20015
Bacteria	Actinobacteria	Actinobacteria	Bifidobacteriales	Bifidobacteriaceae	Bifidobacterium	Bifidobacterium_bifidum	Bifidobacterium_bifidum_LMG_13195
Bacteria	Actinobacteria	Actinobacteria	Bifidobacteriales	Bifidobacteriaceae	Bifidobacterium	Bifidobacterium_bifidum	Bifidobacterium_bifidum_NCIMB_41171
Bacteria	Actinobacteria	Actinobacteria	Bifidobacteriales	Bifidobacteriaceae	Bifidobacterium	Bifidobacterium_bifidum	Bifidobacterium_bifidum_PRL2010
Bacteria	Actinobacteria	Actinobacteria	Bifidobacteriales	Bifidobacteriaceae	Bifidobacterium	Bifidobacterium_bifidum	Bifidobacterium_bifidum_S17
Bacteria	Actinobacteria	Actinobacteria	Bifidobacteriales	Bifidobacteriaceae	Bifidobacterium	Bifidobacterium_breve	Bifidobacterium_breve_ACS_071_V_Sch8b
Bacteria	Actinobacteria	Actinobacteria	Bifidobacteriales	Bifidobacteriaceae	Bifidobacterium	Bifidobacterium_breve	Bifidobacterium_breve_ACS-071-V-Sch8b
Bacteria	Actinobacteria	Actinobacteria	Bifidobacteriales	Bifidobacteriaceae	Bifidobacterium	Bifidobacterium_breve	Bifidobacterium_breve_CECT_7263
Bacteria	Actinobacteria	Actinobacteria	Bifidobacteriales	Bifidobacteriaceae	Bifidobacterium	Bifidobacterium_breve	Bifidobacterium_breve_DSM_20213
Bacteria	Actinobacteria	Actinobacteria	Bifidobacteriales	Bifidobacteriaceae	Bifidobacterium	Bifidobacterium_breve	Bifidobacterium_breve_DSM_20213_=_JCM_1192
Bacteria	Actinobacteria	Actinobacteria	Bifidobacteriales	Bifidobacteriaceae	Bifidobacterium	Bifidobacterium_catenulatum	Bifidobacterium_catenulatum_DSM_16992
Bacteria	Actinobacteria	Actinobacteria	Bifidobacteriales	Bifidobacteriaceae	Bifidobacterium	Bifidobacterium_catenulatum	Bifidobacterium_catenulatum_DSM_16992_=_JCM_1194
Bacteria	Actinobacteria	Actinobacteria	Bifidobacteriales	Bifidobacteriaceae	Bifidobacterium	Bifidobacterium_dentium	Bifidobacterium_dentium_ATCC_27678
Bacteria	Actinobacteria	Actinobacteria	Bifidobacteriales	Bifidobacteriaceae	Bifidobacterium	Bifidobacterium_dentium	Bifidobacterium_dentium_ATCC_27679
Bacteria	Actinobacteria	Actinobacteria	Bifidobacteriales	Bifidobacteriaceae	Bifidobacterium	Bifidobacterium_dentium	Bifidobacterium_dentium_Bd1
Bacteria	Actinobacteria	Actinobacteria	Bifidobacteriales	Bifidobacteriaceae	Bifidobacterium	Bifidobacterium_dentium	Bifidobacterium_dentium_JCVIHMP022
Bacteria	Actinobacteria	Actinobacteria	Bifidobacteriales	Bifidobacteriaceae	Bifidobacterium	Bifidobacterium_gallicum	Bifidobacterium_gallicum_DSM_20093
Bacteria	Actinobacteria	Actinobacteria	Bifidobacteriales	Bifidobacteriaceae	Bifidobacterium	Bifidobacterium_longum	Bifidobacterium_longum_1_6B
Bacteria	Actinobacteria	Actinobacteria	Bifidobacteriales	Bifidobacteriaceae	Bifidobacterium	Bifidobacterium_longum	Bifidobacterium_longum_2_2B
Bacteria	Actinobacteria	Actinobacteria	Bifidobacteriales	Bifidobacteriaceae	Bifidobacterium	Bifidobacterium_longum	Bifidobacterium_longum_35B
Bacteria	Actinobacteria	Actinobacteria	Bifidobacteriales	Bifidobacteriaceae	Bifidobacterium	Bifidobacterium_longum	Bifidobacterium_longum_44B
Bacteria	Actinobacteria	Actinobacteria	Bifidobacteriales	Bifidobacteriaceae	Bifidobacterium	Bifidobacterium_longum	Bifidobacterium_longum_BBMN68
Bacteria	Actinobacteria	Actinobacteria	Bifidobacteriales	Bifidobacteriaceae	Bifidobacterium	Bifidobacterium_longum	Bifidobacterium_longum_DJO10A
Bacteria	Actinobacteria	Actinobacteria	Bifidobacteriales	Bifidobacteriaceae	Bifidobacterium	Bifidobacterium_longum	Bifidobacterium_longum_infantis_157F
Bacteria	Actinobacteria	Actinobacteria	Bifidobacteriales	Bifidobacteriaceae	Bifidobacterium	Bifidobacterium_longum	Bifidobacterium_longum_infantis_ATCC_15697
Bacteria	Actinobacteria	Actinobacteria	Bifidobacteriales	Bifidobacteriaceae	Bifidobacterium	Bifidobacterium_longum	Bifidobacterium_longum_infantis_ATCC_55813
Bacteria	Actinobacteria	Actinobacteria	Bifidobacteriales	Bifidobacteriaceae	Bifidobacterium	Bifidobacterium_longum	Bifidobacterium_longum_infantis_CCUG_52486
Bacteria	Actinobacteria	Actinobacteria	Bifidobacteriales	Bifidobacteriaceae	Bifidobacterium	Bifidobacterium_longum	Bifidobacterium_longum_JCM_1217
Bacteria	Actinobacteria	Actinobacteria	Bifidobacteriales	Bifidobacteriaceae	Bifidobacterium	Bifidobacterium_longum	Bifidobacterium_longum_JDM301
Bacteria	Actinobacteria	Actinobacteria	Bifidobacteriales	Bifidobacteriaceae	Bifidobacterium	Bifidobacterium_longum	Bifidobacterium_longum_KACC_91563
Bacteria	Actinobacteria	Actinobacteria	Bifidobacteriales	Bifidobacteriaceae	Bifidobacterium	Bifidobacterium_longum	Bifidobacterium_longum_NCC2705
Bacteria	Actinobacteria	Actinobacteria	Bifidobacteriales	Bifidobacteriaceae	Bifidobacterium	Bifidobacterium_longum	Bifidobacterium_longum_subsp._infantis_157F
Bacteria	Actinobacteria	Actinobacteria	Bifidobacteriales	Bifidobacteriaceae	Bifidobacterium	Bifidobacterium_longum	Bifidobacterium_longum_subsp._infantis_ATCC_15697_=_JCM_1222
Bacteria	Actinobacteria	Actinobacteria	Bifidobacteriales	Bifidobacteriaceae	Bifidobacterium	Bifidobacterium_longum	Bifidobacterium_longum_subsp._infantis_CCUG_52486
Bacteria	Actinobacteria	Actinobacteria	Bifidobacteriales	Bifidobacteriaceae	Bifidobacterium	Bifidobacterium_longum	Bifidobacterium_longum_subsp._longum_1-6B
Bacteria	Actinobacteria	Actinobacteria	Bifidobacteriales	Bifidobacteriaceae	Bifidobacterium	Bifidobacterium_longum	Bifidobacterium_longum_subsp._longum_2-2B
Bacteria	Actinobacteria	Actinobacteria	Bifidobacteriales	Bifidobacteriaceae	Bifidobacterium	Bifidobacterium_longum	Bifidobacterium_longum_subsp._longum_35B
Bacteria	Actinobacteria	Actinobacteria	Bifidobacteriales	Bifidobacteriaceae	Bifidobacterium	Bifidobacterium_longum	Bifidobacterium_longum_subsp._longum_44B
Bacteria	Actinobacteria	Actinobacteria	Bifidobacteriales	Bifidobacteriaceae	Bifidobacterium	Bifidobacterium_longum	Bifidobacterium_longum_subsp._longum_ATCC_55813
Bacteria	Actinobacteria	Actinobacteria	Bifidobacteriales	Bifidobacteriaceae	Bifidobacterium	Bifidobacterium_longum	Bifidobacterium_longum_subsp._longum_F8
Bacteria	Actinobacteria	Actinobacteria	Bifidobacteriales	Bifidobacteriaceae	Bifidobacterium	Bifidobacterium_longum	Bifidobacterium_longum_subsp._longum_JCM_1217
Bacteria	Actinobacteria	Actinobacteria	Bifidobacteriales	Bifidobacteriaceae	Bifidobacterium	Bifidobacterium_pseudocatenulatum	Bifidobacterium_pseudocatenulatum_DSM_20438
Bacteria	Actinobacteria	Actinobacteria	Bifidobacteriales	Bifidobacteriaceae	Bifidobacterium	Bifidobacterium_pseudocatenulatum	Bifidobacterium_pseudocatenulatum_DSM_20438_=_JCM_1200
Bacteria	Actinobacteria	Actinobacteria	Bifidobacteriales	Bifidobacteriaceae	Bifidobacterium	Bifidobacterium_sp._12_1_47BFAA	Bifidobacterium_12_1_47BFAA
Bacteria	Actinobacteria	Actinobacteria	Bifidobacteriales	Bifidobacteriaceae	Bifidobacterium	Bifidobacterium_sp._12_1_47BFAA	Bifidobacterium_sp._12_1_47BFAA
Bacteria	Actinobacteria	Actinobacteria	Bifidobacteriales	Bifidobacteriaceae	Gardnerella	Gardnerella_vaginalis	Gardnerella_vaginalis_00703Bmash
Bacteria	Actinobacteria	Actinobacteria	Bifidobacteriales	Bifidobacteriaceae	Gardnerella	Gardnerella_vaginalis	Gardnerella_vaginalis_00703C2mash
Bacteria	Actinobacteria	Actinobacteria	Bifidobacteriales	Bifidobacteriaceae	Gardnerella	Gardnerella_vaginalis	Gardnerella_vaginalis_00703Dmash
Bacteria	Actinobacteria	Actinobacteria	Bifidobacteriales	Bifidobacteriaceae	Gardnerella	Gardnerella_vaginalis	Gardnerella_vaginalis_0288E
Bacteria	Actinobacteria	Actinobacteria	Bifidobacteriales	Bifidobacteriaceae	Gardnerella	Gardnerella_vaginalis	Gardnerella_vaginalis_1400E
Bacteria	Actinobacteria	Actinobacteria	Bifidobacteriales	Bifidobacteriaceae	Gardnerella	Gardnerella_vaginalis	Gardnerella_vaginalis_1500E
Bacteria	Actinobacteria	Actinobacteria	Bifidobacteriales	Bifidobacteriaceae	Gardnerella	Gardnerella_vaginalis	Gardnerella_vaginalis_284V
Bacteria	Actinobacteria	Actinobacteria	Bifidobacteriales	Bifidobacteriaceae	Gardnerella	Gardnerella_vaginalis	Gardnerella_vaginalis_315_A
Bacteria	Actinobacteria	Actinobacteria	Bifidobacteriales	Bifidobacteriaceae	Gardnerella	Gardnerella_vaginalis	Gardnerella_vaginalis_315-A
Bacteria	Actinobacteria	Actinobacteria	Bifidobacteriales	Bifidobacteriaceae	Gardnerella	Gardnerella_vaginalis	Gardnerella_vaginalis_409_05
Bacteria	Actinobacteria	Actinobacteria	Bifidobacteriales	Bifidobacteriaceae	Gardnerella	Gardnerella_vaginalis	Gardnerella_vaginalis_409-05
Bacteria	Actinobacteria	Actinobacteria	Bifidobacteriales	Bifidobacteriaceae	Gardnerella	Gardnerella_vaginalis	Gardnerella_vaginalis_5_1
Bacteria	Actinobacteria	Actinobacteria	Bifidobacteriales	Bifidobacteriaceae	Gardnerella	Gardnerella_vaginalis	Gardnerella_vaginalis_55152
Bacteria	Actinobacteria	Actinobacteria	Bifidobacteriales	Bifidobacteriaceae	Gardnerella	Gardnerella_vaginalis	Gardnerella_vaginalis_6119V5
Bacteria	Actinobacteria	Actinobacteria	Bifidobacteriales	Bifidobacteriaceae	Gardnerella	Gardnerella_vaginalis	Gardnerella_vaginalis_6420B
Bacteria	Actinobacteria	Actinobacteria	Bifidobacteriales	Bifidobacteriaceae	Gardnerella	Gardnerella_vaginalis	Gardnerella_vaginalis_6420LIT
Bacteria	Actinobacteria	Actinobacteria	Bifidobacteriales	Bifidobacteriaceae	Gardnerella	Gardnerella_vaginalis	Gardnerella_vaginalis_75712
Bacteria	Actinobacteria	Actinobacteria	Bifidobacteriales	Bifidobacteriaceae	Gardnerella	Gardnerella_vaginalis	Gardnerella_vaginalis_AMD
Bacteria	Actinobacteria	Actinobacteria	Bifidobacteriales	Bifidobacteriaceae	Gardnerella	Gardnerella_vaginalis	Gardnerella_vaginalis_ATCC_14018
Bacteria	Actinobacteria	Actinobacteria	Bifidobacteriales	Bifidobacteriaceae	Gardnerella	Gardnerella_vaginalis	Gardnerella_vaginalis_ATCC_14019
Bacteria	Actinobacteria	Actinobacteria	Bifidobacteriales	Bifidobacteriaceae	Gardnerella	Gardnerella_vaginalis	Gardnerella_vaginalis_HMP9231
Bacteria	Actinobacteria	Actinobacteria	Bifidobacteriales	Bifidobacteriaceae	Parascardovia	Parascardovia_denticolens	Parascardovia_denticolens_DSM_10105
Bacteria	Actinobacteria	Actinobacteria	Bifidobacteriales	Bifidobacteriaceae	Parascardovia	Parascardovia_denticolens	Parascardovia_denticolens_DSM_10105_=_JCM_12538
Bacteria	Actinobacteria	Actinobacteria	Bifidobacteriales	Bifidobacteriaceae	Parascardovia	Parascardovia_denticolens	Parascardovia_denticolens_F0305
Bacteria	Actinobacteria	Actinobacteria	Bifidobacteriales	Bifidobacteriaceae	Parascardovia	Parascardovia_denticolens	Parascardovia_denticolens_IPLA_20019
Bacteria	Actinobacteria	Actinobacteria	Bifidobacteriales	Bifidobacteriaceae	Scardovia	Scardovia_inopinata	Scardovia_inopinata_F0304
Bacteria	Actinobacteria	Actinobacteria	Bifidobacteriales	Bifidobacteriaceae	Scardovia	Scardovia_wiggsiae	Scardovia_wiggsiae_F0424
Bacteria	Actinobacteria	Actinobacteria	Bifidobacteriales	family(Turicella_otitidis_ATCC_51513)	Turicella	Turicella_otitidis	Turicella_otitidis_ATCC_51513
Bacteria	Actinobacteria	Actinobacteria	Coriobacteriales	Coriobacteriaceae	Atopobium	Atopobium_parvulum	Atopobium_parvulum_DSM_20469
Bacteria	Actinobacteria	Actinobacteria	Coriobacteriales	Coriobacteriaceae	Atopobium	Atopobium_rimae	Atopobium_rimae_ATCC_49626
Bacteria	Actinobacteria	Actinobacteria	Coriobacteriales	Coriobacteriaceae	Atopobium	Atopobium_sp._ICM58	Atopobium_ICM58
Bacteria	Actinobacteria	Actinobacteria	Coriobacteriales	Coriobacteriaceae	Atopobium	Atopobium_sp._ICM58	Atopobium_sp._ICM58
Bacteria	Actinobacteria	Actinobacteria	Coriobacteriales	Coriobacteriaceae	Atopobium	Atopobium_vaginae	Atopobium_vaginae_DSM_15829
Bacteria	Actinobacteria	Actinobacteria	Coriobacteriales	Coriobacteriaceae	Atopobium	Atopobium_vaginae	Atopobium_vaginae_PB189_T1_4
Bacteria	Actinobacteria	Actinobacteria	Coriobacteriales	Coriobacteriaceae	Atopobium	Atopobium_vaginae	Atopobium_vaginae_PB189-T1-4
Bacteria	Actinobacteria	Actinobacteria	Coriobacteriales	Coriobacteriaceae	Collinsella	Collinsella_aerofaciens	Collinsella_aerofaciens_ATCC_25986
Bacteria	Actinobacteria	Actinobacteria	Coriobacteriales	Coriobacteriaceae	Collinsella	Collinsella_intestinalis	Collinsella_intestinalis_DSM_13280
Bacteria	Actinobacteria	Actinobacteria	Coriobacteriales	Coriobacteriaceae	Collinsella	Collinsella_stercoris	Collinsella_stercoris_DSM_13279
Bacteria	Actinobacteria	Actinobacteria	Coriobacteriales	Coriobacteriaceae	Collinsella	Collinsella_tanakaei	Collinsella_tanakaei_YIT_12063
Bacteria	Actinobacteria	Actinobacteria	Coriobacteriales	Coriobacteriaceae	Coriobacterium	Coriobacterium_glomerans	Coriobacterium_glomerans_PW2
Bacteria	Actinobacteria	Actinobacteria	Coriobacteriales	Coriobacteriaceae	Cryptobacterium	Cryptobacterium_curtum	Cryptobacterium_curtum_DSM_15641
Bacteria	Actinobacteria	Actinobacteria	Coriobacteriales	Coriobacteriaceae	Eggerthella	Eggerthella_lenta	Eggerthella_lenta_DSM_2243
Bacteria	Actinobacteria	Actinobacteria	Coriobacteriales	Coriobacteriaceae	Eggerthella	Eggerthella_sp._1_3_56FAA	Eggerthella_1_3_56FAA
Bacteria	Actinobacteria	Actinobacteria	Coriobacteriales	Coriobacteriaceae	Eggerthella	Eggerthella_sp._1_3_56FAA	Eggerthella_sp._1_3_56FAA
Bacteria	Actinobacteria	Actinobacteria	Coriobacteriales	Coriobacteriaceae	Eggerthella	Eggerthella_sp._HGA1	Eggerthella_HGA1
Bacteria	Actinobacteria	Actinobacteria	Coriobacteriales	Coriobacteriaceae	Eggerthella	Eggerthella_sp._HGA1	Eggerthella_sp._HGA1
Bacteria	Actinobacteria	Actinobacteria	Coriobacteriales	Coriobacteriaceae	Eggerthella	Eggerthella_sp._YY7918	Eggerthella_YY7918
Bacteria	Actinobacteria	Actinobacteria	Coriobacteriales	Coriobacteriaceae	Gordonibacter	Gordonibacter_pamelaeae	Gordonibacter_pamelaeae_7-10-1-b
Bacteria	Actinobacteria	Actinobacteria	Coriobacteriales	Coriobacteriaceae	Olsenella	Olsenella_sp._oral_taxon_809	Olsenella_oral_taxon_809_F0356
Bacteria	Actinobacteria	Actinobacteria	Coriobacteriales	Coriobacteriaceae	Olsenella	Olsenella_sp._oral_taxon_809	Olsenella_sp._oral_taxon_809_str._F0356
Bacteria	Actinobacteria	Actinobacteria	Coriobacteriales	Coriobacteriaceae	Olsenella	Olsenella_uli	Olsenella_uli_DSM_7084
Bacteria	Actinobacteria	Actinobacteria	Coriobacteriales	Coriobacteriaceae	Slackia	Slackia_exigua	Slackia_exigua_ATCC_700122
Bacteria	Actinobacteria	Actinobacteria	Coriobacteriales	Coriobacteriaceae	Slackia	Slackia_heliotrinireducens	Slackia_heliotrinireducens_DSM_20476
Bacteria	Actinobacteria	Actinobacteria	Coriobacteriales	Coriobacteriaceae	Slackia	Slackia_piriformis	Slackia_piriformis_YIT_12062
Bacteria	Actinobacteria	Actinobacteria	Coriobacteriales	Coriobacteriaceae	Slackia	Slackia_sp._CM382	Slackia_CM382
Bacteria	Actinobacteria	Actinobacteria	Coriobacteriales	Coriobacteriaceae	Slackia	Slackia_sp._CM382	Slackia_sp._CM382
Bacteria	Actinobacteria	Actinobacteria	Coriobacteriales	Coriobacterineae	genus(Coriobacteriaceae_bacterium_JC110)	species(Coriobacteriaceae_bacterium_JC110)	Coriobacteriaceae_bacterium_JC110
Bacteria	Actinobacteria	Actinobacteria	Rubrobacterales	Rubrobacteraceae	Rubrobacter	Rubrobacter_xylanophilus	Rubrobacter_xylanophilus_DSM_9941
Bacteria	Actinobacteria	Actinobacteria	Solirubrobacterales	Conexibacteraceae	Conexibacter	Conexibacter_woesei	Conexibacter_woesei_DSM_14684
Bacteria	Actinobacteria	Actinobacteria	Solirubrobacterales	Patulibacteraceae	Patulibacter	Patulibacter_sp._I11	Patulibacter_I11
Bacteria	Aquificae	Aquificae	Aquificales	Aquificaceae	Aquifex	Aquifex_aeolicus	Aquifex_aeolicus_VF5
Bacteria	Aquificae	Aquificae	Aquificales	Aquificaceae	Hydrogenivirga	Hydrogenivirga_sp._128-5-R1-1	Hydrogenivirga_128_5_R1_1
Bacteria	Aquificae	Aquificae	Aquificales	Aquificaceae	Hydrogenobacter	Hydrogenobacter_thermophilus	Hydrogenobacter_thermophilus_TK_6
Bacteria	Aquificae	Aquificae	Aquificales	Aquificaceae	Hydrogenobaculum	Hydrogenobaculum_sp._Y04AAS1	Hydrogenobaculum_Y04AAS1
Bacteria	Aquificae	Aquificae	Aquificales	Aquificaceae	Thermocrinis	Thermocrinis_albus	Thermocrinis_albus_DSM_14484
Bacteria	Aquificae	Aquificae	Aquificales	Desulfurobacteriaceae	Desulfurobacterium	Desulfurobacterium_thermolithotrophum	Desulfurobacterium_thermolithotrophum_DSM_11699
Bacteria	Aquificae	Aquificae	Aquificales	Desulfurobacteriaceae	Thermovibrio	Thermovibrio_ammonificans	Thermovibrio_ammonificans_HB_1
Bacteria	Aquificae	Aquificae	Aquificales	Hydrogenothermaceae	Persephonella	Persephonella_marina	Persephonella_marina_EX_H1
Bacteria	Aquificae	Aquificae	Aquificales	Hydrogenothermaceae	Sulfurihydrogenibium	Sulfurihydrogenibium_azorense	Sulfurihydrogenibium_azorense_Az_Fu1
Bacteria	Aquificae	Aquificae	Aquificales	Hydrogenothermaceae	Sulfurihydrogenibium	Sulfurihydrogenibium_sp._YO3AOP1	Sulfurihydrogenibium_YO3AOP1
Bacteria	Aquificae	Aquificae	Aquificales	Hydrogenothermaceae	Sulfurihydrogenibium	Sulfurihydrogenibium_yellowstonense	Sulfurihydrogenibium_yellowstonense_SS_5
Bacteria	Bacteroidetes	Bacteroidia	Bacteroidales	Bacteroidaceae	Bacteroides	Bacteroides_caccae	Bacteroides_caccae_ATCC_43185
Bacteria	Bacteroidetes	Bacteroidia	Bacteroidales	Bacteroidaceae	Bacteroides	Bacteroides_caccae	Bacteroides_caccae_CL03T12C61
Bacteria	Bacteroidetes	Bacteroidia	Bacteroidales	Bacteroidaceae	Bacteroides	Bacteroides_cellulosilyticus	Bacteroides_cellulosilyticus_CL02T12C19
Bacteria	Bacteroidetes	Bacteroidia	Bacteroidales	Bacteroidaceae	Bacteroides	Bacteroides_cellulosilyticus	Bacteroides_cellulosilyticus_DSM_14838
Bacteria	Bacteroidetes	Bacteroidia	Bacteroidales	Bacteroidaceae	Bacteroides	Bacteroides_clarus	Bacteroides_clarus_YIT_12056
Bacteria	Bacteroidetes	Bacteroidia	Bacteroidales	Bacteroidaceae	Bacteroides	Bacteroides_coprocola	Bacteroides_coprocola_DSM_17136
Bacteria	Bacteroidetes	Bacteroidia	Bacteroidales	Bacteroidaceae	Bacteroides	Bacteroides_coprophilus	Bacteroides_coprophilus_DSM_18228
Bacteria	Bacteroidetes	Bacteroidia	Bacteroidales	Bacteroidaceae	Bacteroides	Bacteroides_coprosuis	Bacteroides_coprosuis_DSM_18011
Bacteria	Bacteroidetes	Bacteroidia	Bacteroidales	Bacteroidaceae	Bacteroides	Bacteroides_dorei	Bacteroides_dorei_5_1_36_D4
Bacteria	Bacteroidetes	Bacteroidia	Bacteroidales	Bacteroidaceae	Bacteroides	Bacteroides_dorei	Bacteroides_dorei_5_1_36/D4
Bacteria	Bacteroidetes	Bacteroidia	Bacteroidales	Bacteroidaceae	Bacteroides	Bacteroides_dorei	Bacteroides_dorei_CL02T00C15
Bacteria	Bacteroidetes	Bacteroidia	Bacteroidales	Bacteroidaceae	Bacteroides	Bacteroides_dorei	Bacteroides_dorei_CL02T12C06
Bacteria	Bacteroidetes	Bacteroidia	Bacteroidales	Bacteroidaceae	Bacteroides	Bacteroides_dorei	Bacteroides_dorei_CL03T12C01
Bacteria	Bacteroidetes	Bacteroidia	Bacteroidales	Bacteroidaceae	Bacteroides	Bacteroides_dorei	Bacteroides_dorei_DSM_17855
Bacteria	Bacteroidetes	Bacteroidia	Bacteroidales	Bacteroidaceae	Bacteroides	Bacteroides_eggerthii	Bacteroides_eggerthii_1_2_48FAA
Bacteria	Bacteroidetes	Bacteroidia	Bacteroidales	Bacteroidaceae	Bacteroides	Bacteroides_eggerthii	Bacteroides_eggerthii_DSM_20697
Bacteria	Bacteroidetes	Bacteroidia	Bacteroidales	Bacteroidaceae	Bacteroides	Bacteroides_faecis	Bacteroides_faecis_MAJ27
Bacteria	Bacteroidetes	Bacteroidia	Bacteroidales	Bacteroidaceae	Bacteroides	Bacteroides_finegoldii	Bacteroides_finegoldii_CL09T03C10
Bacteria	Bacteroidetes	Bacteroidia	Bacteroidales	Bacteroidaceae	Bacteroides	Bacteroides_finegoldii	Bacteroides_finegoldii_DSM_17565
Bacteria	Bacteroidetes	Bacteroidia	Bacteroidales	Bacteroidaceae	Bacteroides	Bacteroides_fluxus	Bacteroides_fluxus_YIT_12057
Bacteria	Bacteroidetes	Bacteroidia	Bacteroidales	Bacteroidaceae	Bacteroides	Bacteroides_fragilis	Bacteroides_fragilis_3_1_12
Bacteria	Bacteroidetes	Bacteroidia	Bacteroidales	Bacteroidaceae	Bacteroides	Bacteroides_fragilis	Bacteroides_fragilis_638R
Bacteria	Bacteroidetes	Bacteroidia	Bacteroidales	Bacteroidaceae	Bacteroides	Bacteroides_fragilis	Bacteroides_fragilis_CL03T00C08
Bacteria	Bacteroidetes	Bacteroidia	Bacteroidales	Bacteroidaceae	Bacteroides	Bacteroides_fragilis	Bacteroides_fragilis_CL03T12C07
Bacteria	Bacteroidetes	Bacteroidia	Bacteroidales	Bacteroidaceae	Bacteroides	Bacteroides_fragilis	Bacteroides_fragilis_CL05T00C42
Bacteria	Bacteroidetes	Bacteroidia	Bacteroidales	Bacteroidaceae	Bacteroides	Bacteroides_fragilis	Bacteroides_fragilis_CL05T12C13
Bacteria	Bacteroidetes	Bacteroidia	Bacteroidales	Bacteroidaceae	Bacteroides	Bacteroides_fragilis	Bacteroides_fragilis_CL07T00C01
Bacteria	Bacteroidetes	Bacteroidia	Bacteroidales	Bacteroidaceae	Bacteroides	Bacteroides_fragilis	Bacteroides_fragilis_CL07T12C05
Bacteria	Bacteroidetes	Bacteroidia	Bacteroidales	Bacteroidaceae	Bacteroides	Bacteroides_fragilis	Bacteroides_fragilis_HMW_610
Bacteria	Bacteroidetes	Bacteroidia	Bacteroidales	Bacteroidaceae	Bacteroides	Bacteroides_fragilis	Bacteroides_fragilis_HMW_615
Bacteria	Bacteroidetes	Bacteroidia	Bacteroidales	Bacteroidaceae	Bacteroides	Bacteroides_fragilis	Bacteroides_fragilis_HMW_616
Bacteria	Bacteroidetes	Bacteroidia	Bacteroidales	Bacteroidaceae	Bacteroides	Bacteroides_fragilis	Bacteroides_fragilis_NCTC_9343
Bacteria	Bacteroidetes	Bacteroidia	Bacteroidales	Bacteroidaceae	Bacteroides	Bacteroides_fragilis	Bacteroides_fragilis_YCH46
Bacteria	Bacteroidetes	Bacteroidia	Bacteroidales	Bacteroidaceae	Bacteroides	Bacteroides_helcogenes	Bacteroides_helcogenes_P_36_108
Bacteria	Bacteroidetes	Bacteroidia	Bacteroidales	Bacteroidaceae	Bacteroides	Bacteroides_intestinalis	Bacteroides_intestinalis_DSM_17393
Bacteria	Bacteroidetes	Bacteroidia	Bacteroidales	Bacteroidaceae	Bacteroides	Bacteroides_nordii	Bacteroides_nordii_CL02T12C05
Bacteria	Bacteroidetes	Bacteroidia	Bacteroidales	Bacteroidaceae	Bacteroides	Bacteroides_oleiciplenus	Bacteroides_oleiciplenus_YIT_12058
Bacteria	Bacteroidetes	Bacteroidia	Bacteroidales	Bacteroidaceae	Bacteroides	Bacteroides_ovatus	Bacteroides_ovatus_3_8_47FAA
Bacteria	Bacteroidetes	Bacteroidia	Bacteroidales	Bacteroidaceae	Bacteroides	Bacteroides_ovatus	Bacteroides_ovatus_ATCC_8483
Bacteria	Bacteroidetes	Bacteroidia	Bacteroidales	Bacteroidaceae	Bacteroides	Bacteroides_ovatus	Bacteroides_ovatus_CL02T12C04
Bacteria	Bacteroidetes	Bacteroidia	Bacteroidales	Bacteroidaceae	Bacteroides	Bacteroides_ovatus	Bacteroides_ovatus_CL03T12C18
Bacteria	Bacteroidetes	Bacteroidia	Bacteroidales	Bacteroidaceae	Bacteroides	Bacteroides_ovatus	Bacteroides_ovatus_SD_CC_2a
Bacteria	Bacteroidetes	Bacteroidia	Bacteroidales	Bacteroidaceae	Bacteroides	Bacteroides_ovatus	Bacteroides_ovatus_SD_CMC_3f
Bacteria	Bacteroidetes	Bacteroidia	Bacteroidales	Bacteroidaceae	Bacteroides	Bacteroides_plebeius	Bacteroides_plebeius_DSM_17135
Bacteria	Bacteroidetes	Bacteroidia	Bacteroidales	Bacteroidaceae	Bacteroides	Bacteroides_salanitronis	Bacteroides_salanitronis_DSM_18170
Bacteria	Bacteroidetes	Bacteroidia	Bacteroidales	Bacteroidaceae	Bacteroides	Bacteroides_salyersiae	Bacteroides_salyersiae_CL02T12C01
Bacteria	Bacteroidetes	Bacteroidia	Bacteroidales	Bacteroidaceae	Bacteroides	Bacteroides_sp._1_1_14	Bacteroides_1_1_14
Bacteria	Bacteroidetes	Bacteroidia	Bacteroidales	Bacteroidaceae	Bacteroides	Bacteroides_sp._1_1_14	Bacteroides_sp._1_1_14
Bacteria	Bacteroidetes	Bacteroidia	Bacteroidales	Bacteroidaceae	Bacteroides	Bacteroides_sp._1_1_30	Bacteroides_1_1_30
Bacteria	Bacteroidetes	Bacteroidia	Bacteroidales	Bacteroidaceae	Bacteroides	Bacteroides_sp._1_1_30	Bacteroides_sp._1_1_30
Bacteria	Bacteroidetes	Bacteroidia	Bacteroidales	Bacteroidaceae	Bacteroides	Bacteroides_sp._1_1_6	Bacteroides_1_1_6
Bacteria	Bacteroidetes	Bacteroidia	Bacteroidales	Bacteroidaceae	Bacteroides	Bacteroides_sp._1_1_6	Bacteroides_sp._1_1_6
Bacteria	Bacteroidetes	Bacteroidia	Bacteroidales	Bacteroidaceae	Bacteroides	Bacteroides_sp._20_3	Bacteroides_20_3
Bacteria	Bacteroidetes	Bacteroidia	Bacteroidales	Bacteroidaceae	Bacteroides	Bacteroides_sp._20_3	Bacteroides_sp._20_3
Bacteria	Bacteroidetes	Bacteroidia	Bacteroidales	Bacteroidaceae	Bacteroides	Bacteroides_sp._2_1_16	Bacteroides_2_1_16
Bacteria	Bacteroidetes	Bacteroidia	Bacteroidales	Bacteroidaceae	Bacteroides	Bacteroides_sp._2_1_16	Bacteroides_sp._2_1_16
Bacteria	Bacteroidetes	Bacteroidia	Bacteroidales	Bacteroidaceae	Bacteroides	Bacteroides_sp._2_1_22	Bacteroides_2_1_22
Bacteria	Bacteroidetes	Bacteroidia	Bacteroidales	Bacteroidaceae	Bacteroides	Bacteroides_sp._2_1_22	Bacteroides_sp._2_1_22
Bacteria	Bacteroidetes	Bacteroidia	Bacteroidales	Bacteroidaceae	Bacteroides	Bacteroides_sp._2_1_33B	Bacteroides_2_1_33B
Bacteria	Bacteroidetes	Bacteroidia	Bacteroidales	Bacteroidaceae	Bacteroides	Bacteroides_sp._2_1_33B	Bacteroides_sp._2_1_33B
Bacteria	Bacteroidetes	Bacteroidia	Bacteroidales	Bacteroidaceae	Bacteroides	Bacteroides_sp._2_1_56FAA	Bacteroides_2_1_56FAA
Bacteria	Bacteroidetes	Bacteroidia	Bacteroidales	Bacteroidaceae	Bacteroides	Bacteroides_sp._2_1_56FAA	Bacteroides_sp._2_1_56FAA
Bacteria	Bacteroidetes	Bacteroidia	Bacteroidales	Bacteroidaceae	Bacteroides	Bacteroides_sp._2_1_7	Bacteroides_2_1_7
Bacteria	Bacteroidetes	Bacteroidia	Bacteroidales	Bacteroidaceae	Bacteroides	Bacteroides_sp._2_1_7	Bacteroides_sp._2_1_7
Bacteria	Bacteroidetes	Bacteroidia	Bacteroidales	Bacteroidaceae	Bacteroides	Bacteroides_sp._2_2_4	Bacteroides_2_2_4
Bacteria	Bacteroidetes	Bacteroidia	Bacteroidales	Bacteroidaceae	Bacteroides	Bacteroides_sp._2_2_4	Bacteroides_sp._2_2_4
Bacteria	Bacteroidetes	Bacteroidia	Bacteroidales	Bacteroidaceae	Bacteroides	Bacteroides_sp._3_1_19	Bacteroides_3_1_19
Bacteria	Bacteroidetes	Bacteroidia	Bacteroidales	Bacteroidaceae	Bacteroides	Bacteroides_sp._3_1_19	Bacteroides_sp._3_1_19
Bacteria	Bacteroidetes	Bacteroidia	Bacteroidales	Bacteroidaceae	Bacteroides	Bacteroides_sp._3_1_23	Bacteroides_3_1_23
Bacteria	Bacteroidetes	Bacteroidia	Bacteroidales	Bacteroidaceae	Bacteroides	Bacteroides_sp._3_1_23	Bacteroides_sp._3_1_23
Bacteria	Bacteroidetes	Bacteroidia	Bacteroidales	Bacteroidaceae	Bacteroides	Bacteroides_sp._3_1_33FAA	Bacteroides_3_1_33FAA
Bacteria	Bacteroidetes	Bacteroidia	Bacteroidales	Bacteroidaceae	Bacteroides	Bacteroides_sp._3_1_33FAA	Bacteroides_sp._3_1_33FAA
Bacteria	Bacteroidetes	Bacteroidia	Bacteroidales	Bacteroidaceae	Bacteroides	Bacteroides_sp._3_1_40A	Bacteroides_3_1_40A
Bacteria	Bacteroidetes	Bacteroidia	Bacteroidales	Bacteroidaceae	Bacteroides	Bacteroides_sp._3_1_40A	Bacteroides_sp._3_1_40A
Bacteria	Bacteroidetes	Bacteroidia	Bacteroidales	Bacteroidaceae	Bacteroides	Bacteroides_sp._3_2_5	Bacteroides_3_2_5
Bacteria	Bacteroidetes	Bacteroidia	Bacteroidales	Bacteroidaceae	Bacteroides	Bacteroides_sp._3_2_5	Bacteroides_sp._3_2_5
Bacteria	Bacteroidetes	Bacteroidia	Bacteroidales	Bacteroidaceae	Bacteroides	Bacteroides_sp._4_1_36	Bacteroides_4_1_36
Bacteria	Bacteroidetes	Bacteroidia	Bacteroidales	Bacteroidaceae	Bacteroides	Bacteroides_sp._4_1_36	Bacteroides_sp._4_1_36
Bacteria	Bacteroidetes	Bacteroidia	Bacteroidales	Bacteroidaceae	Bacteroides	Bacteroides_sp._4_3_47FAA	Bacteroides_4_3_47FAA
Bacteria	Bacteroidetes	Bacteroidia	Bacteroidales	Bacteroidaceae	Bacteroides	Bacteroides_sp._4_3_47FAA	Bacteroides_sp._4_3_47FAA
Bacteria	Bacteroidetes	Bacteroidia	Bacteroidales	Bacteroidaceae	Bacteroides	Bacteroides_sp._9_1_42FAA	Bacteroides_9_1_42FAA
Bacteria	Bacteroidetes	Bacteroidia	Bacteroidales	Bacteroidaceae	Bacteroides	Bacteroides_sp._9_1_42FAA	Bacteroides_sp._9_1_42FAA
Bacteria	Bacteroidetes	Bacteroidia	Bacteroidales	Bacteroidaceae	Bacteroides	Bacteroides_sp._D1	Bacteroides_D1
Bacteria	Bacteroidetes	Bacteroidia	Bacteroidales	Bacteroidaceae	Bacteroides	Bacteroides_sp._D1	Bacteroides_sp._D1
Bacteria	Bacteroidetes	Bacteroidia	Bacteroidales	Bacteroidaceae	Bacteroides	Bacteroides_sp._D20	Bacteroides_D20
Bacteria	Bacteroidetes	Bacteroidia	Bacteroidales	Bacteroidaceae	Bacteroides	Bacteroides_sp._D20	Bacteroides_sp._D20
Bacteria	Bacteroidetes	Bacteroidia	Bacteroidales	Bacteroidaceae	Bacteroides	Bacteroides_sp._D22	Bacteroides_D22
Bacteria	Bacteroidetes	Bacteroidia	Bacteroidales	Bacteroidaceae	Bacteroides	Bacteroides_sp._D22	Bacteroides_sp._D22
Bacteria	Bacteroidetes	Bacteroidia	Bacteroidales	Bacteroidaceae	Bacteroides	Bacteroides_sp._D2	Bacteroides_D2
Bacteria	Bacteroidetes	Bacteroidia	Bacteroidales	Bacteroidaceae	Bacteroides	Bacteroides_sp._D2	Bacteroides_sp._D2
Bacteria	Bacteroidetes	Bacteroidia	Bacteroidales	Bacteroidaceae	Bacteroides	Bacteroides_stercoris	Bacteroides_stercoris_ATCC_43183
Bacteria	Bacteroidetes	Bacteroidia	Bacteroidales	Bacteroidaceae	Bacteroides	Bacteroides_thetaiotaomicron	Bacteroides_thetaiotaomicron_VPI_5482
Bacteria	Bacteroidetes	Bacteroidia	Bacteroidales	Bacteroidaceae	Bacteroides	Bacteroides_uniformis	Bacteroides_uniformis_ATCC_8492
Bacteria	Bacteroidetes	Bacteroidia	Bacteroidales	Bacteroidaceae	Bacteroides	Bacteroides_uniformis	Bacteroides_uniformis_CL03T00C23
Bacteria	Bacteroidetes	Bacteroidia	Bacteroidales	Bacteroidaceae	Bacteroides	Bacteroides_uniformis	Bacteroides_uniformis_CL03T12C37
Bacteria	Bacteroidetes	Bacteroidia	Bacteroidales	Bacteroidaceae	Bacteroides	Bacteroides_vulgatus	Bacteroides_vulgatus_ATCC_8482
Bacteria	Bacteroidetes	Bacteroidia	Bacteroidales	Bacteroidaceae	Bacteroides	Bacteroides_vulgatus	Bacteroides_vulgatus_CL09T03C04
Bacteria	Bacteroidetes	Bacteroidia	Bacteroidales	Bacteroidaceae	Bacteroides	Bacteroides_vulgatus	Bacteroides_vulgatus_PC510
Bacteria	Bacteroidetes	Bacteroidia	Bacteroidales	Bacteroidaceae	Bacteroides	Bacteroides_xylanisolvens	Bacteroides_xylanisolvens_CL03T12C04
Bacteria	Bacteroidetes	Bacteroidia	Bacteroidales	Bacteroidaceae	Bacteroides	Bacteroides_xylanisolvens	Bacteroides_xylanisolvens_SD_CC_1b
Bacteria	Bacteroidetes	Bacteroidia	Bacteroidales	Bacteroidaceae	Bacteroides	Bacteroides_xylanisolvens	Bacteroides_xylanisolvens_XB1A
Bacteria	Bacteroidetes	Bacteroidia	Bacteroidales	family(Candidatus_Azobacteroides_pseudotrichonymphae_genomovar__CFP2)	Candidatus_Azobacteroides	Candidatus_Azobacteroides_pseudotrichonymphae	Candidatus_Azobacteroides_pseudotrichonymphae_genomovar__CFP2
Bacteria	Bacteroidetes	Bacteroidia	Bacteroidales	Marinilabiliaceae	Anaerophaga	Anaerophaga_sp._HS1	Anaerophaga_HS1
Bacteria	Bacteroidetes	Bacteroidia	Bacteroidales	Marinilabiliaceae	Anaerophaga	Anaerophaga_thermohalophila	Anaerophaga_thermohalophila_DSM_12881
Bacteria	Bacteroidetes	Bacteroidia	Bacteroidales	Marinilabiliaceae	Marinilabilia	Marinilabilia_salmonicolor	Marinilabilia_salmonicolor_JCM_21150
Bacteria	Bacteroidetes	Bacteroidia	Bacteroidales	Marinilabiliaceae	Marinilabilia	Marinilabilia_sp._AK2	Marinilabilia_AK2
Bacteria	Bacteroidetes	Bacteroidia	Bacteroidales	Porphyromonadaceae	Barnesiella	Barnesiella_intestinihominis	Barnesiella_intestinihominis_YIT_11860
Bacteria	Bacteroidetes	Bacteroidia	Bacteroidales	Porphyromonadaceae	Dysgonomonas	Dysgonomonas_gadei	Dysgonomonas_gadei_ATCC_BAA_286
Bacteria	Bacteroidetes	Bacteroidia	Bacteroidales	Porphyromonadaceae	Dysgonomonas	Dysgonomonas_gadei	Dysgonomonas_gadei_ATCC_BAA-286
Bacteria	Bacteroidetes	Bacteroidia	Bacteroidales	Porphyromonadaceae	Dysgonomonas	Dysgonomonas_mossii	Dysgonomonas_mossii_DSM_22836
Bacteria	Bacteroidetes	Bacteroidia	Bacteroidales	Porphyromonadaceae	Odoribacter	Odoribacter_laneus	Odoribacter_laneus_YIT_12061
Bacteria	Bacteroidetes	Bacteroidia	Bacteroidales	Porphyromonadaceae	Odoribacter	Odoribacter_splanchnicus	Odoribacter_splanchnicus_DSM_20712
Bacteria	Bacteroidetes	Bacteroidia	Bacteroidales	Porphyromonadaceae	Paludibacter	Paludibacter_propionicigenes	Paludibacter_propionicigenes_WB4
Bacteria	Bacteroidetes	Bacteroidia	Bacteroidales	Porphyromonadaceae	Parabacteroides	Parabacteroides_distasonis	Parabacteroides_distasonis_ATCC_8503
Bacteria	Bacteroidetes	Bacteroidia	Bacteroidales	Porphyromonadaceae	Parabacteroides	Parabacteroides_distasonis	Parabacteroides_distasonis_CL03T12C09
Bacteria	Bacteroidetes	Bacteroidia	Bacteroidales	Porphyromonadaceae	Parabacteroides	Parabacteroides_distasonis	Parabacteroides_distasonis_CL09T03C24
Bacteria	Bacteroidetes	Bacteroidia	Bacteroidales	Porphyromonadaceae	Parabacteroides	Parabacteroides_goldsteinii	Parabacteroides_goldsteinii_CL02T12C30
Bacteria	Bacteroidetes	Bacteroidia	Bacteroidales	Porphyromonadaceae	Parabacteroides	Parabacteroides_johnsonii	Parabacteroides_johnsonii_CL02T12C29
Bacteria	Bacteroidetes	Bacteroidia	Bacteroidales	Porphyromonadaceae	Parabacteroides	Parabacteroides_johnsonii	Parabacteroides_johnsonii_DSM_18315
Bacteria	Bacteroidetes	Bacteroidia	Bacteroidales	Porphyromonadaceae	Parabacteroides	Parabacteroides_merdae	Parabacteroides_merdae_ATCC_43184
Bacteria	Bacteroidetes	Bacteroidia	Bacteroidales	Porphyromonadaceae	Parabacteroides	Parabacteroides_merdae	Parabacteroides_merdae_CL03T12C32
Bacteria	Bacteroidetes	Bacteroidia	Bacteroidales	Porphyromonadaceae	Parabacteroides	Parabacteroides_merdae	Parabacteroides_merdae_CL09T00C40
Bacteria	Bacteroidetes	Bacteroidia	Bacteroidales	Porphyromonadaceae	Parabacteroides	Parabacteroides_sp._D13	Parabacteroides_D13
Bacteria	Bacteroidetes	Bacteroidia	Bacteroidales	Porphyromonadaceae	Parabacteroides	Parabacteroides_sp._D13	Parabacteroides_sp._D13
Bacteria	Bacteroidetes	Bacteroidia	Bacteroidales	Porphyromonadaceae	Parabacteroides	Parabacteroides_sp._D25	Parabacteroides_D25
Bacteria	Bacteroidetes	Bacteroidia	Bacteroidales	Porphyromonadaceae	Porphyromonas	Porphyromonas_asaccharolytica	Porphyromonas_asaccharolytica_DSM_20707
Bacteria	Bacteroidetes	Bacteroidia	Bacteroidales	Porphyromonadaceae	Porphyromonas	Porphyromonas_asaccharolytica	Porphyromonas_asaccharolytica_PR426713P_I
Bacteria	Bacteroidetes	Bacteroidia	Bacteroidales	Porphyromonadaceae	Porphyromonas	Porphyromonas_asaccharolytica	Porphyromonas_asaccharolytica_PR426713P-I
Bacteria	Bacteroidetes	Bacteroidia	Bacteroidales	Porphyromonadaceae	Porphyromonas	Porphyromonas_catoniae	Porphyromonas_catoniae_F0037
Bacteria	Bacteroidetes	Bacteroidia	Bacteroidales	Porphyromonadaceae	Porphyromonas	Porphyromonas_endodontalis	Porphyromonas_endodontalis_ATCC_35406
Bacteria	Bacteroidetes	Bacteroidia	Bacteroidales	Porphyromonadaceae	Porphyromonas	Porphyromonas_gingivalis	Porphyromonas_gingivalis_ATCC_33277
Bacteria	Bacteroidetes	Bacteroidia	Bacteroidales	Porphyromonadaceae	Porphyromonas	Porphyromonas_gingivalis	Porphyromonas_gingivalis_TDC60
Bacteria	Bacteroidetes	Bacteroidia	Bacteroidales	Porphyromonadaceae	Porphyromonas	Porphyromonas_gingivalis	Porphyromonas_gingivalis_W50
Bacteria	Bacteroidetes	Bacteroidia	Bacteroidales	Porphyromonadaceae	Porphyromonas	Porphyromonas_gingivalis	Porphyromonas_gingivalis_W83
Bacteria	Bacteroidetes	Bacteroidia	Bacteroidales	Porphyromonadaceae	Porphyromonas	Porphyromonas_sp._oral_taxon_279	Porphyromonas_oral_taxon_279_F0450
Bacteria	Bacteroidetes	Bacteroidia	Bacteroidales	Porphyromonadaceae	Porphyromonas	Porphyromonas_sp._oral_taxon_279	Porphyromonas_sp._oral_taxon_279_str._F0450
Bacteria	Bacteroidetes	Bacteroidia	Bacteroidales	Porphyromonadaceae	Porphyromonas	Porphyromonas_uenonis	Porphyromonas_uenonis_60_3
Bacteria	Bacteroidetes	Bacteroidia	Bacteroidales	Porphyromonadaceae	Porphyromonas	Porphyromonas_uenonis	Porphyromonas_uenonis_60-3
Bacteria	Bacteroidetes	Bacteroidia	Bacteroidales	Porphyromonadaceae	Tannerella	Tannerella_forsythia	Tannerella_forsythia_ATCC_43037
Bacteria	Bacteroidetes	Bacteroidia	Bacteroidales	Porphyromonadaceae	Tannerella	Tannerella_sp._6_1_58FAA_CT1	Tannerella_6_1_58FAA_CT1
Bacteria	Bacteroidetes	Bacteroidia	Bacteroidales	Porphyromonadaceae	Tannerella	Tannerella_sp._6_1_58FAA_CT1	Tannerella_sp._6_1_58FAA_CT1
Bacteria	Bacteroidetes	Bacteroidia	Bacteroidales	Prevotellaceae	Alloprevotella	Alloprevotella_rava	Prevotella_oral_taxon_302_F0323
Bacteria	Bacteroidetes	Bacteroidia	Bacteroidales	Prevotellaceae	Alloprevotella	Alloprevotella_rava	Prevotella_sp._oral_taxon_302_str._F0323
Bacteria	Bacteroidetes	Bacteroidia	Bacteroidales	Prevotellaceae	Alloprevotella	Alloprevotella_tannerae	Prevotella_tannerae_ATCC_51259
Bacteria	Bacteroidetes	Bacteroidia	Bacteroidales	Prevotellaceae	Alloprevotella	Prevotella_sp._oral_taxon_473	Prevotella_oral_taxon_473_F0040
Bacteria	Bacteroidetes	Bacteroidia	Bacteroidales	Prevotellaceae	Paraprevotella	Paraprevotella_clara	Paraprevotella_clara_YIT_11840
Bacteria	Bacteroidetes	Bacteroidia	Bacteroidales	Prevotellaceae	Paraprevotella	Paraprevotella_xylaniphila	Paraprevotella_xylaniphila_YIT_11841
Bacteria	Bacteroidetes	Bacteroidia	Bacteroidales	Prevotellaceae	Prevotella	Prevotella_amnii	Prevotella_amnii_CRIS_21A_A
Bacteria	Bacteroidetes	Bacteroidia	Bacteroidales	Prevotellaceae	Prevotella	Prevotella_amnii	Prevotella_amnii_CRIS_21A-A
Bacteria	Bacteroidetes	Bacteroidia	Bacteroidales	Prevotellaceae	Prevotella	Prevotella_bergensis	Prevotella_bergensis_DSM_17361
Bacteria	Bacteroidetes	Bacteroidia	Bacteroidales	Prevotellaceae	Prevotella	Prevotella_bivia	Prevotella_bivia_DSM_20514
Bacteria	Bacteroidetes	Bacteroidia	Bacteroidales	Prevotellaceae	Prevotella	Prevotella_bivia	Prevotella_bivia_JCVIHMP010
Bacteria	Bacteroidetes	Bacteroidia	Bacteroidales	Prevotellaceae	Prevotella	Prevotella_bryantii	Prevotella_bryantii_B14
Bacteria	Bacteroidetes	Bacteroidia	Bacteroidales	Prevotellaceae	Prevotella	Prevotella_buccae	Prevotella_buccae_ATCC_33574
Bacteria	Bacteroidetes	Bacteroidia	Bacteroidales	Prevotellaceae	Prevotella	Prevotella_buccae	Prevotella_buccae_D17
Bacteria	Bacteroidetes	Bacteroidia	Bacteroidales	Prevotellaceae	Prevotella	Prevotella_buccalis	Prevotella_buccalis_ATCC_35310
Bacteria	Bacteroidetes	Bacteroidia	Bacteroidales	Prevotellaceae	Prevotella	Prevotella_copri	Prevotella_copri_DSM_18205
Bacteria	Bacteroidetes	Bacteroidia	Bacteroidales	Prevotellaceae	Prevotella	Prevotella_dentalis	Prevotella_dentalis_DSM_3688
Bacteria	Bacteroidetes	Bacteroidia	Bacteroidales	Prevotellaceae	Prevotella	Prevotella_denticola	Prevotella_denticola_CRIS_18C_A
Bacteria	Bacteroidetes	Bacteroidia	Bacteroidales	Prevotellaceae	Prevotella	Prevotella_denticola	Prevotella_denticola_CRIS_18C-A
Bacteria	Bacteroidetes	Bacteroidia	Bacteroidales	Prevotellaceae	Prevotella	Prevotella_denticola	Prevotella_denticola_F0289
Bacteria	Bacteroidetes	Bacteroidia	Bacteroidales	Prevotellaceae	Prevotella	Prevotella_disiens	Prevotella_disiens_FB035_09AN
Bacteria	Bacteroidetes	Bacteroidia	Bacteroidales	Prevotellaceae	Prevotella	Prevotella_disiens	Prevotella_disiens_FB035-09AN
Bacteria	Bacteroidetes	Bacteroidia	Bacteroidales	Prevotellaceae	Prevotella	Prevotella_histicola	Prevotella_histicola_F0411
Bacteria	Bacteroidetes	Bacteroidia	Bacteroidales	Prevotellaceae	Prevotella	Prevotella_intermedia	Prevotella_intermedia_17
Bacteria	Bacteroidetes	Bacteroidia	Bacteroidales	Prevotellaceae	Prevotella	Prevotella_maculosa	Prevotella_maculosa_OT_289
Bacteria	Bacteroidetes	Bacteroidia	Bacteroidales	Prevotellaceae	Prevotella	Prevotella_marshii	Prevotella_marshii_DSM_16973
Bacteria	Bacteroidetes	Bacteroidia	Bacteroidales	Prevotellaceae	Prevotella	Prevotella_melaninogenica	Prevotella_melaninogenica_ATCC_25845
Bacteria	Bacteroidetes	Bacteroidia	Bacteroidales	Prevotellaceae	Prevotella	Prevotella_melaninogenica	Prevotella_melaninogenica_D18
Bacteria	Bacteroidetes	Bacteroidia	Bacteroidales	Prevotellaceae	Prevotella	Prevotella_micans	Prevotella_micans_F0438
Bacteria	Bacteroidetes	Bacteroidia	Bacteroidales	Prevotellaceae	Prevotella	Prevotella_multiformis	Prevotella_multiformis_DSM_16608
Bacteria	Bacteroidetes	Bacteroidia	Bacteroidales	Prevotellaceae	Prevotella	Prevotella_multisaccharivorax	Prevotella_multisaccharivorax_DSM_17128
Bacteria	Bacteroidetes	Bacteroidia	Bacteroidales	Prevotellaceae	Prevotella	Prevotella_nigrescens	Prevotella_nigrescens_ATCC_33563
Bacteria	Bacteroidetes	Bacteroidia	Bacteroidales	Prevotellaceae	Prevotella	Prevotella_nigrescens	Prevotella_nigrescens_F0103
Bacteria	Bacteroidetes	Bacteroidia	Bacteroidales	Prevotellaceae	Prevotella	Prevotella_oralis	Prevotella_oralis_ATCC_33269
Bacteria	Bacteroidetes	Bacteroidia	Bacteroidales	Prevotellaceae	Prevotella	Prevotella_oris	Prevotella_oris_C735
Bacteria	Bacteroidetes	Bacteroidia	Bacteroidales	Prevotellaceae	Prevotella	Prevotella_oris	Prevotella_oris_F0302
Bacteria	Bacteroidetes	Bacteroidia	Bacteroidales	Prevotellaceae	Prevotella	Prevotella_oulorum	Prevotella_oulorum_F0390
Bacteria	Bacteroidetes	Bacteroidia	Bacteroidales	Prevotellaceae	Prevotella	Prevotella_pallens	Prevotella_pallens_ATCC_700821
Bacteria	Bacteroidetes	Bacteroidia	Bacteroidales	Prevotellaceae	Prevotella	Prevotella_ruminicola	Prevotella_ruminicola_23
Bacteria	Bacteroidetes	Bacteroidia	Bacteroidales	Prevotellaceae	Prevotella	Prevotella_saccharolytica	Prevotella_saccharolytica_F0055
Bacteria	Bacteroidetes	Bacteroidia	Bacteroidales	Prevotellaceae	Prevotella	Prevotella_salivae	Prevotella_salivae_DSM_15606
Bacteria	Bacteroidetes	Bacteroidia	Bacteroidales	Prevotellaceae	Prevotella	Prevotella_sp._C561	Prevotella_C561
Bacteria	Bacteroidetes	Bacteroidia	Bacteroidales	Prevotellaceae	Prevotella	Prevotella_sp._C561	Prevotella_sp._C561
Bacteria	Bacteroidetes	Bacteroidia	Bacteroidales	Prevotellaceae	Prevotella	Prevotella_sp._MSX73	Prevotella_MSX73
Bacteria	Bacteroidetes	Bacteroidia	Bacteroidales	Prevotellaceae	Prevotella	Prevotella_sp._MSX73	Prevotella_sp._MSX73
Bacteria	Bacteroidetes	Bacteroidia	Bacteroidales	Prevotellaceae	Prevotella	Prevotella_sp._oral_taxon_299	Prevotella_oral_taxon_299_F0039
Bacteria	Bacteroidetes	Bacteroidia	Bacteroidales	Prevotellaceae	Prevotella	Prevotella_sp._oral_taxon_299	Prevotella_sp._oral_taxon_299_str._F0039
Bacteria	Bacteroidetes	Bacteroidia	Bacteroidales	Prevotellaceae	Prevotella	Prevotella_sp._oral_taxon_306	Prevotella_oral_taxon_306_F0472
Bacteria	Bacteroidetes	Bacteroidia	Bacteroidales	Prevotellaceae	Prevotella	Prevotella_sp._oral_taxon_306	Prevotella_sp._oral_taxon_306_str._F0472
Bacteria	Bacteroidetes	Bacteroidia	Bacteroidales	Prevotellaceae	Prevotella	Prevotella_sp._oral_taxon_317	Prevotella_oral_taxon_317_F0108
Bacteria	Bacteroidetes	Bacteroidia	Bacteroidales	Prevotellaceae	Prevotella	Prevotella_sp._oral_taxon_317	Prevotella_sp._oral_taxon_317_str._F0108
Bacteria	Bacteroidetes	Bacteroidia	Bacteroidales	Prevotellaceae	Prevotella	Prevotella_sp._oral_taxon_472	Prevotella_oral_taxon_472_F0295
Bacteria	Bacteroidetes	Bacteroidia	Bacteroidales	Prevotellaceae	Prevotella	Prevotella_sp._oral_taxon_472	Prevotella_sp._oral_taxon_472_str._F0295
Bacteria	Bacteroidetes	Bacteroidia	Bacteroidales	Prevotellaceae	Prevotella	Prevotella_stercorea	Prevotella_stercorea_DSM_18206
Bacteria	Bacteroidetes	Bacteroidia	Bacteroidales	Prevotellaceae	Prevotella	Prevotella_timonensis	Prevotella_timonensis_CRIS_5C_B1
Bacteria	Bacteroidetes	Bacteroidia	Bacteroidales	Prevotellaceae	Prevotella	Prevotella_timonensis	Prevotella_timonensis_CRIS_5C-B1
Bacteria	Bacteroidetes	Bacteroidia	Bacteroidales	Prevotellaceae	Prevotella	Prevotella_veroralis	Prevotella_veroralis_F0319
Bacteria	Bacteroidetes	Bacteroidia	Bacteroidales	Rikenellaceae	Alistipes	Alistipes_finegoldii	Alistipes_finegoldii_DSM_17242
Bacteria	Bacteroidetes	Bacteroidia	Bacteroidales	Rikenellaceae	Alistipes	Alistipes_indistinctus	Alistipes_indistinctus_YIT_12060
Bacteria	Bacteroidetes	Bacteroidia	Bacteroidales	Rikenellaceae	Alistipes	Alistipes_putredinis	Alistipes_putredinis_DSM_17216
Bacteria	Bacteroidetes	Bacteroidia	Bacteroidales	Rikenellaceae	Alistipes	Alistipes_shahii	Alistipes_shahii_WAL_8301
Bacteria	Bacteroidetes	Bacteroidia	Bacteroidales	Rikenellaceae	Alistipes	Alistipes_sp._HGB5	Alistipes_HGB5
Bacteria	Bacteroidetes	Bacteroidia	Bacteroidales	Rikenellaceae	Alistipes	Alistipes_sp._HGB5	Alistipes_sp._HGB5
Bacteria	Bacteroidetes	Bacteroidia	Bacteroidales	Rikenellaceae	Alistipes	Alistipes_sp._JC136	Alistipes_JC136
Bacteria	Bacteroidetes	class(Bacteroidetes_oral_taxon_274_F0058)	order(Bacteroidetes_oral_taxon_274_F0058)	family(Bacteroidetes_oral_taxon_274_F0058)	genus(Bacteroidetes_oral_taxon_274_F0058)	Bacteroidetes_oral_taxon_274	Bacteroidetes_oral_taxon_274_F0058
Bacteria	Bacteroidetes	class(Bacteroidetes_oral_taxon_274_str._F0058)	order(Bacteroidetes_oral_taxon_274_str._F0058)	family(Bacteroidetes_oral_taxon_274_str._F0058)	genus(Bacteroidetes_oral_taxon_274_str._F0058)	Bacteroidetes_oral_taxon_274	Bacteroidetes_oral_taxon_274_str._F0058
Bacteria	Bacteroidetes	class(Candidatus_Amoebophilus_asiaticus_5a2)	order(Candidatus_Amoebophilus_asiaticus_5a2)	family(Candidatus_Amoebophilus_asiaticus_5a2)	Candidatus_Amoebophilus	Candidatus_Amoebophilus_asiaticus	Candidatus_Amoebophilus_asiaticus_5a2
Bacteria	Bacteroidetes	class(Cardinium_endosymbiont_cEper1_of_Encarsia_pergandiella)	order(Cardinium_endosymbiont_cEper1_of_Encarsia_pergandiella)	family(Cardinium_endosymbiont_cEper1_of_Encarsia_pergandiella)	Candidatus_Cardinium	Cardinium_endosymbiont_of_Encarsia_pergandiella	Cardinium_endosymbiont_cEper1_of_Encarsia_pergandiella
Bacteria	Bacteroidetes	class(Rhodothermus_marinus_DSM_4252)	Bacteroidetes_Order_II._Incertae_sedis	Rhodothermaceae	Rhodothermus	Rhodothermus_marinus	Rhodothermus_marinus_DSM_4252
Bacteria	Bacteroidetes	class(Rhodothermus_marinus_SG0_5JP17_172)	Bacteroidetes_Order_II._Incertae_sedis	Rhodothermaceae	Rhodothermus	Rhodothermus_marinus	Rhodothermus_marinus_SG0_5JP17_172
Bacteria	Bacteroidetes	class(Salinibacter_ruber_DSM_13855)	Bacteroidetes_Order_II._Incertae_sedis	Rhodothermaceae	Salinibacter	Salinibacter_ruber	Salinibacter_ruber_DSM_13855
Bacteria	Bacteroidetes	class(Salinibacter_ruber_M8)	Bacteroidetes_Order_II._Incertae_sedis	Rhodothermaceae	Salinibacter	Salinibacter_ruber	Salinibacter_ruber_M8
Bacteria	Bacteroidetes	Cytophagia	Cytophagales	Cyclobacteriaceae	Algoriphagus	Algoriphagus_sp._PR1	Algoriphagus_PR1
Bacteria	Bacteroidetes	Cytophagia	Cytophagales	Cyclobacteriaceae	Belliella	Belliella_baltica	Belliella_baltica_DSM_15883
Bacteria	Bacteroidetes	Cytophagia	Cytophagales	Cyclobacteriaceae	Cecembia	Cecembia_lonarensis	Cecembia_lonarensis_LW9
Bacteria	Bacteroidetes	Cytophagia	Cytophagales	Cyclobacteriaceae	Cyclobacterium	Cyclobacterium_marinum	Cyclobacterium_marinum_DSM_745
Bacteria	Bacteroidetes	Cytophagia	Cytophagales	Cyclobacteriaceae	Echinicola	Echinicola_vietnamensis	Echinicola_vietnamensis_DSM_17526
Bacteria	Bacteroidetes	Cytophagia	Cytophagales	Cyclobacteriaceae	Indibacter	Indibacter_alkaliphilus	Indibacter_alkaliphilus_LW1
Bacteria	Bacteroidetes	Cytophagia	Cytophagales	Cyclobacteriaceae	Mariniradius	Mariniradius_saccharolyticus	Mariniradius_saccharolyticus_AK6
Bacteria	Bacteroidetes	Cytophagia	Cytophagales	Cyclobacteriaceae	Nitritalea	Nitritalea_halalkaliphila	Nitritalea_halalkaliphila_LW7
Bacteria	Bacteroidetes	Cytophagia	Cytophagales	Cytophagaceae	Cytophaga	Cytophaga_hutchinsonii	Cytophaga_hutchinsonii_ATCC_33406
Bacteria	Bacteroidetes	Cytophagia	Cytophagales	Cytophagaceae	Dyadobacter	Dyadobacter_fermentans	Dyadobacter_fermentans_DSM_18053
Bacteria	Bacteroidetes	Cytophagia	Cytophagales	Cytophagaceae	Emticicia	Emticicia_oligotrophica	Emticicia_oligotrophica_DSM_17448
Bacteria	Bacteroidetes	Cytophagia	Cytophagales	Cytophagaceae	Fibrella	Fibrella_aestuarina	Fibrella_aestuarina
Bacteria	Bacteroidetes	Cytophagia	Cytophagales	Cytophagaceae	Fibrisoma	Fibrisoma_limi	Fibrisoma_limi
Bacteria	Bacteroidetes	Cytophagia	Cytophagales	Cytophagaceae	Flexibacter	Flexibacter_litoralis	Flexibacter_litoralis_DSM_6794
Bacteria	Bacteroidetes	Cytophagia	Cytophagales	Cytophagaceae	Leadbetterella	Leadbetterella_byssophila	Leadbetterella_byssophila_DSM_17132
Bacteria	Bacteroidetes	Cytophagia	Cytophagales	Cytophagaceae	Microscilla	Microscilla_marina	Microscilla_marina_ATCC_23134
Bacteria	Bacteroidetes	Cytophagia	Cytophagales	Cytophagaceae	Pontibacter	Pontibacter_sp._BAB1700	Pontibacter_BAB1700
Bacteria	Bacteroidetes	Cytophagia	Cytophagales	Cytophagaceae	Runella	Runella_slithyformis	Runella_slithyformis_DSM_19594
Bacteria	Bacteroidetes	Cytophagia	Cytophagales	Cytophagaceae	Spirosoma	Spirosoma_linguale	Spirosoma_linguale_DSM_74
Bacteria	Bacteroidetes	Cytophagia	Cytophagales	Flammeovirgaceae	Fulvivirga	Fulvivirga_imtechensis	Fulvivirga_imtechensis_AK7
Bacteria	Bacteroidetes	Cytophagia	Cytophagales	Flammeovirgaceae	Marivirga	Marivirga_tractuosa	Marivirga_tractuosa_DSM_4126
Bacteria	Bacteroidetes	Flavobacteriia	Flavobacteriales	Blattabacteriaceae	Blattabacterium	Blattabacterium_punctulatus	Blattabacterium__Cryptocercus_punctulatus__Cpu
Bacteria	Bacteroidetes	Flavobacteriia	Flavobacteriales	Blattabacteriaceae	Blattabacterium	Blattabacterium_sp._(Blaberus_giganteus)	Blattabacterium__Blaberus_giganteus_
Bacteria	Bacteroidetes	Flavobacteriia	Flavobacteriales	Blattabacteriaceae	Blattabacterium	Blattabacterium_sp._(Blatta_orientalis)	Blattabacterium__Blatta_orientalis__Tarazona
Bacteria	Bacteroidetes	Flavobacteriia	Flavobacteriales	Blattabacteriaceae	Blattabacterium	Blattabacterium_sp._(Blattella_germanica)	Blattabacterium__Blattella_germanica__Bge
Bacteria	Bacteroidetes	Flavobacteriia	Flavobacteriales	Blattabacteriaceae	Blattabacterium	Blattabacterium_sp._(Mastotermes_darwiniensis)	Blattabacterium__Mastotermes_darwiniensis__MADAR
Bacteria	Bacteroidetes	Flavobacteriia	Flavobacteriales	Blattabacteriaceae	Blattabacterium	Blattabacterium_sp._(Periplaneta_americana)	Blattabacterium__Periplaneta_americana__BPLAN
Bacteria	Bacteroidetes	Flavobacteriia	Flavobacteriales	Cryomorphaceae	Fluviicola	Fluviicola_taffensis	Fluviicola_taffensis_DSM_16823
Bacteria	Bacteroidetes	Flavobacteriia	Flavobacteriales	Cryomorphaceae	genus(Owenweeksia_hongkongensis_DSM_17368)	Owenweeksia_hongkongensis	Owenweeksia_hongkongensis_DSM_17368
Bacteria	Bacteroidetes	Flavobacteriia	Flavobacteriales	family(Candidatus_Sulcia_muelleri_CARI)	Candidatus_Sulcia	Candidatus_Sulcia_muelleri	Candidatus_Sulcia_muelleri_CARI
Bacteria	Bacteroidetes	Flavobacteriia	Flavobacteriales	family(Candidatus_Sulcia_muelleri_DMIN)	Candidatus_Sulcia	Candidatus_Sulcia_muelleri	Candidatus_Sulcia_muelleri_DMIN
Bacteria	Bacteroidetes	Flavobacteriia	Flavobacteriales	family(Candidatus_Sulcia_muelleri_GWSS)	Candidatus_Sulcia	Candidatus_Sulcia_muelleri	Candidatus_Sulcia_muelleri_GWSS
Bacteria	Bacteroidetes	Flavobacteriia	Flavobacteriales	family(Candidatus_Sulcia_muelleri_Hc__Homalodisca_coagulata_)	Candidatus_Sulcia	Candidatus_Sulcia_muelleri	Candidatus_Sulcia_muelleri_Hc__Homalodisca_coagulata_
Bacteria	Bacteroidetes	Flavobacteriia	Flavobacteriales	family(Candidatus_Sulcia_muelleri_SMDSEM)	Candidatus_Sulcia	Candidatus_Sulcia_muelleri	Candidatus_Sulcia_muelleri_SMDSEM
Bacteria	Bacteroidetes	Flavobacteriia	Flavobacteriales	family(Candidatus_Uzinura_diaspidicola_ASNER)	genus(Candidatus_Uzinura_diaspidicola_ASNER)	Candidatus_Uzinura_diaspidicola	Candidatus_Uzinura_diaspidicola_ASNER
Bacteria	Bacteroidetes	Flavobacteriia	Flavobacteriales	family(Flavobacteria_bacterium_BAL38)	genus(Flavobacteria_bacterium_BAL38)	Flavobacteria_bacterium_BAL38	Flavobacteria_bacterium_BAL38
Bacteria	Bacteroidetes	Flavobacteriia	Flavobacteriales	family(Flavobacteriales_bacterium_ALC_1)	genus(Flavobacteriales_bacterium_ALC_1)	Flavobacteriales_bacterium_ALC-1	Flavobacteriales_bacterium_ALC_1
Bacteria	Bacteroidetes	Flavobacteriia	Flavobacteriales	Flavobacteriaceae	Aequorivita	Aequorivita_sublithincola	Aequorivita_sublithincola_DSM_14238
Bacteria	Bacteroidetes	Flavobacteriia	Flavobacteriales	Flavobacteriaceae	Aquimarina	Aquimarina_agarilytica	Aquimarina_agarilytica_ZC1
Bacteria	Bacteroidetes	Flavobacteriia	Flavobacteriales	Flavobacteriaceae	Bergeyella	Bergeyella_zoohelcum	Bergeyella_zoohelcum_ATCC_43767
Bacteria	Bacteroidetes	Flavobacteriia	Flavobacteriales	Flavobacteriaceae	Bergeyella	Bergeyella_zoohelcum	Bergeyella_zoohelcum_CCUG_30536
Bacteria	Bacteroidetes	Flavobacteriia	Flavobacteriales	Flavobacteriaceae	Bizionia	Bizionia_argentinensis	Bizionia_argentinensis_JUB59
Bacteria	Bacteroidetes	Flavobacteriia	Flavobacteriales	Flavobacteriaceae	Capnocytophaga	Capnocytophaga_canimorsus	Capnocytophaga_canimorsus_Cc5
Bacteria	Bacteroidetes	Flavobacteriia	Flavobacteriales	Flavobacteriaceae	Capnocytophaga	Capnocytophaga_gingivalis	Capnocytophaga_gingivalis_ATCC_33624
Bacteria	Bacteroidetes	Flavobacteriia	Flavobacteriales	Flavobacteriaceae	Capnocytophaga	Capnocytophaga_ochracea	Capnocytophaga_ochracea_DSM_7271
Bacteria	Bacteroidetes	Flavobacteriia	Flavobacteriales	Flavobacteriaceae	Capnocytophaga	Capnocytophaga_ochracea	Capnocytophaga_ochracea_F0287
Bacteria	Bacteroidetes	Flavobacteriia	Flavobacteriales	Flavobacteriaceae	Capnocytophaga	Capnocytophaga_ochracea	Capnocytophaga_ochracea_Holt_25
Bacteria	Bacteroidetes	Flavobacteriia	Flavobacteriales	Flavobacteriaceae	Capnocytophaga	Capnocytophaga_ochracea	Capnocytophaga_ochracea_str._Holt_25
Bacteria	Bacteroidetes	Flavobacteriia	Flavobacteriales	Flavobacteriaceae	Capnocytophaga	Capnocytophaga_sp._CM59	Capnocytophaga_CM59
Bacteria	Bacteroidetes	Flavobacteriia	Flavobacteriales	Flavobacteriaceae	Capnocytophaga	Capnocytophaga_sp._CM59	Capnocytophaga_sp._CM59
Bacteria	Bacteroidetes	Flavobacteriia	Flavobacteriales	Flavobacteriaceae	Capnocytophaga	Capnocytophaga_sp._oral_taxon_324	Capnocytophaga_oral_taxon_324_F0483
Bacteria	Bacteroidetes	Flavobacteriia	Flavobacteriales	Flavobacteriaceae	Capnocytophaga	Capnocytophaga_sp._oral_taxon_326	Capnocytophaga_oral_taxon_326_F0382
Bacteria	Bacteroidetes	Flavobacteriia	Flavobacteriales	Flavobacteriaceae	Capnocytophaga	Capnocytophaga_sp._oral_taxon_329	Capnocytophaga_oral_taxon_329_F0087
Bacteria	Bacteroidetes	Flavobacteriia	Flavobacteriales	Flavobacteriaceae	Capnocytophaga	Capnocytophaga_sp._oral_taxon_329	Capnocytophaga_sp._oral_taxon_329_str._F0087
Bacteria	Bacteroidetes	Flavobacteriia	Flavobacteriales	Flavobacteriaceae	Capnocytophaga	Capnocytophaga_sp._oral_taxon_332	Capnocytophaga_oral_taxon_332_F0381
Bacteria	Bacteroidetes	Flavobacteriia	Flavobacteriales	Flavobacteriaceae	Capnocytophaga	Capnocytophaga_sp._oral_taxon_335	Capnocytophaga_oral_taxon_335_F0486
Bacteria	Bacteroidetes	Flavobacteriia	Flavobacteriales	Flavobacteriaceae	Capnocytophaga	Capnocytophaga_sp._oral_taxon_335	Capnocytophaga_sp._oral_taxon_335_str._F0486
Bacteria	Bacteroidetes	Flavobacteriia	Flavobacteriales	Flavobacteriaceae	Capnocytophaga	Capnocytophaga_sp._oral_taxon_338	Capnocytophaga_oral_taxon_338_F0234
Bacteria	Bacteroidetes	Flavobacteriia	Flavobacteriales	Flavobacteriaceae	Capnocytophaga	Capnocytophaga_sp._oral_taxon_338	Capnocytophaga_sp._oral_taxon_338_str._F0234
Bacteria	Bacteroidetes	Flavobacteriia	Flavobacteriales	Flavobacteriaceae	Capnocytophaga	Capnocytophaga_sp._oral_taxon_380	Capnocytophaga_oral_taxon_380_F0488
Bacteria	Bacteroidetes	Flavobacteriia	Flavobacteriales	Flavobacteriaceae	Capnocytophaga	Capnocytophaga_sp._oral_taxon_412	Capnocytophaga_oral_taxon_412_F0487
Bacteria	Bacteroidetes	Flavobacteriia	Flavobacteriales	Flavobacteriaceae	Capnocytophaga	Capnocytophaga_sp._oral_taxon_412	Capnocytophaga_sp._oral_taxon_412_str._F0487
Bacteria	Bacteroidetes	Flavobacteriia	Flavobacteriales	Flavobacteriaceae	Capnocytophaga	Capnocytophaga_sputigena	Capnocytophaga_sputigena_ATCC_33612
Bacteria	Bacteroidetes	Flavobacteriia	Flavobacteriales	Flavobacteriaceae	Cellulophaga	Cellulophaga_algicola	Cellulophaga_algicola_DSM_14237
Bacteria	Bacteroidetes	Flavobacteriia	Flavobacteriales	Flavobacteriaceae	Cellulophaga	Cellulophaga_lytica	Cellulophaga_lytica_DSM_7489
Bacteria	Bacteroidetes	Flavobacteriia	Flavobacteriales	Flavobacteriaceae	Chryseobacterium	Chryseobacterium_gleum	Chryseobacterium_gleum_ATCC_35910
Bacteria	Bacteroidetes	Flavobacteriia	Flavobacteriales	Flavobacteriaceae	Chryseobacterium	Chryseobacterium_sp._CF314	Chryseobacterium_CF314
Bacteria	Bacteroidetes	Flavobacteriia	Flavobacteriales	Flavobacteriaceae	Croceibacter	Croceibacter_atlanticus	Croceibacter_atlanticus_HTCC2559
Bacteria	Bacteroidetes	Flavobacteriia	Flavobacteriales	Flavobacteriaceae	Elizabethkingia	Elizabethkingia_anophelis	Elizabethkingia_anophelis_Ag1
Bacteria	Bacteroidetes	Flavobacteriia	Flavobacteriales	Flavobacteriaceae	Elizabethkingia	Elizabethkingia_anophelis	Elizabethkingia_anophelis_R26
Bacteria	Bacteroidetes	Flavobacteriia	Flavobacteriales	Flavobacteriaceae	Flavobacterium	Flavobacterium_branchiophilum	Flavobacterium_branchiophilum_FL_15
Bacteria	Bacteroidetes	Flavobacteriia	Flavobacteriales	Flavobacteriaceae	Flavobacterium	Flavobacterium_columnare	Flavobacterium_columnare_ATCC_49512
Bacteria	Bacteroidetes	Flavobacteriia	Flavobacteriales	Flavobacteriaceae	Flavobacterium	Flavobacterium_frigoris	Flavobacterium_frigoris_PS1
Bacteria	Bacteroidetes	Flavobacteriia	Flavobacteriales	Flavobacteriaceae	Flavobacterium	Flavobacterium_indicum	Flavobacterium_indicum_GPTSA100_9
Bacteria	Bacteroidetes	Flavobacteriia	Flavobacteriales	Flavobacteriaceae	Flavobacterium	Flavobacterium_johnsoniae	Flavobacterium_johnsoniae_UW101
Bacteria	Bacteroidetes	Flavobacteriia	Flavobacteriales	Flavobacteriaceae	Flavobacterium	Flavobacterium_psychrophilum	Flavobacterium_psychrophilum_JIP02_86
Bacteria	Bacteroidetes	Flavobacteriia	Flavobacteriales	Flavobacteriaceae	Flavobacterium	Flavobacterium_sp._CF136	Flavobacterium_CF136
Bacteria	Bacteroidetes	Flavobacteriia	Flavobacteriales	Flavobacteriaceae	Flavobacterium	Flavobacterium_sp._F52	Flavobacterium_F52
Bacteria	Bacteroidetes	Flavobacteriia	Flavobacteriales	Flavobacteriaceae	Galbibacter	Galbibacter_sp._ck-I2-15	Galbibacter_ck_I2_15
Bacteria	Bacteroidetes	Flavobacteriia	Flavobacteriales	Flavobacteriaceae	genus(Flavobacteriaceae_bacterium_3519_10)	Flavobacteriaceae_bacterium_3519-10	Flavobacteriaceae_bacterium_3519_10
Bacteria	Bacteroidetes	Flavobacteriia	Flavobacteriales	Flavobacteriaceae	genus(Flavobacteriaceae_bacterium_HQM9)	Flavobacteriaceae_bacterium_HQM9	Flavobacteriaceae_bacterium_HQM9
Bacteria	Bacteroidetes	Flavobacteriia	Flavobacteriales	Flavobacteriaceae	genus(Flavobacteriaceae_bacterium_S85)	Flavobacteriaceae_bacterium_S85	Flavobacteriaceae_bacterium_S85
Bacteria	Bacteroidetes	Flavobacteriia	Flavobacteriales	Flavobacteriaceae	Gillisia	Gillisia_limnaea	Gillisia_limnaea_DSM_15749
Bacteria	Bacteroidetes	Flavobacteriia	Flavobacteriales	Flavobacteriaceae	Gillisia	Gillisia_sp._CBA3202	Gillisia_CBA3202
Bacteria	Bacteroidetes	Flavobacteriia	Flavobacteriales	Flavobacteriaceae	Gramella	Gramella_forsetii	Gramella_forsetii_KT0803
Bacteria	Bacteroidetes	Flavobacteriia	Flavobacteriales	Flavobacteriaceae	Imtechella	Imtechella_halotolerans	Imtechella_halotolerans_K1
Bacteria	Bacteroidetes	Flavobacteriia	Flavobacteriales	Flavobacteriaceae	Joostella	Joostella_marina	Joostella_marina_DSM_19592
Bacteria	Bacteroidetes	Flavobacteriia	Flavobacteriales	Flavobacteriaceae	Kordia	Kordia_algicida	Kordia_algicida_OT_1
Bacteria	Bacteroidetes	Flavobacteriia	Flavobacteriales	Flavobacteriaceae	Krokinobacter	Krokinobacter_sp._4H-3-7-5	Krokinobacter_4H_3_7_5
Bacteria	Bacteroidetes	Flavobacteriia	Flavobacteriales	Flavobacteriaceae	Lacinutrix	Lacinutrix_sp._5H-3-7-4	Lacinutrix_5H_3_7_4
Bacteria	Bacteroidetes	Flavobacteriia	Flavobacteriales	Flavobacteriaceae	Leeuwenhoekiella	Leeuwenhoekiella_blandensis	Leeuwenhoekiella_blandensis_MED217
Bacteria	Bacteroidetes	Flavobacteriia	Flavobacteriales	Flavobacteriaceae	Maribacter	Maribacter_sp._HTCC2170	Flavobacteriales_bacterium_HTCC2170
Bacteria	Bacteroidetes	Flavobacteriia	Flavobacteriales	Flavobacteriaceae	Mesoflavibacter	Mesoflavibacter_zeaxanthinifaciens	Mesoflavibacter_zeaxanthinifaciens_S86
Bacteria	Bacteroidetes	Flavobacteriia	Flavobacteriales	Flavobacteriaceae	Muricauda	Muricauda_ruestringensis	Muricauda_ruestringensis_DSM_13258
Bacteria	Bacteroidetes	Flavobacteriia	Flavobacteriales	Flavobacteriaceae	Myroides	Myroides_injenensis	Myroides_injenensis_M09_0166
Bacteria	Bacteroidetes	Flavobacteriia	Flavobacteriales	Flavobacteriaceae	Myroides	Myroides_odoratimimus	Myroides_odoratimimus_CCUG_10230
Bacteria	Bacteroidetes	Flavobacteriia	Flavobacteriales	Flavobacteriaceae	Myroides	Myroides_odoratimimus	Myroides_odoratimimus_CCUG_12901
Bacteria	Bacteroidetes	Flavobacteriia	Flavobacteriales	Flavobacteriaceae	Myroides	Myroides_odoratimimus	Myroides_odoratimimus_CCUG_3837
Bacteria	Bacteroidetes	Flavobacteriia	Flavobacteriales	Flavobacteriaceae	Myroides	Myroides_odoratimimus	Myroides_odoratimimus_CIP_101113
Bacteria	Bacteroidetes	Flavobacteriia	Flavobacteriales	Flavobacteriaceae	Myroides	Myroides_odoratimimus	Myroides_odoratimimus_CIP_103059
Bacteria	Bacteroidetes	Flavobacteriia	Flavobacteriales	Flavobacteriaceae	Myroides	Myroides_odoratus	Myroides_odoratus_DSM_2801
Bacteria	Bacteroidetes	Flavobacteriia	Flavobacteriales	Flavobacteriaceae	Nonlabens	Nonlabens_dokdonensis	Persicivirga_dokdonensis_DSW_6
Bacteria	Bacteroidetes	Flavobacteriia	Flavobacteriales	Flavobacteriaceae	Ornithobacterium	Ornithobacterium_rhinotracheale	Ornithobacterium_rhinotracheale_DSM_15997
Bacteria	Bacteroidetes	Flavobacteriia	Flavobacteriales	Flavobacteriaceae	Polaribacter	Polaribacter_irgensii	Polaribacter_irgensii_23_P
Bacteria	Bacteroidetes	Flavobacteriia	Flavobacteriales	Flavobacteriaceae	Polaribacter	Polaribacter_sp._MED152	Polaribacter_MED152
Bacteria	Bacteroidetes	Flavobacteriia	Flavobacteriales	Flavobacteriaceae	Psychroflexus	Psychroflexus_torquis	Psychroflexus_torquis_ATCC_700755
Bacteria	Bacteroidetes	Flavobacteriia	Flavobacteriales	Flavobacteriaceae	Riemerella	Riemerella_anatipestifer	Riemerella_anatipestifer_ATCC_11845___DSM_15868
Bacteria	Bacteroidetes	Flavobacteriia	Flavobacteriales	Flavobacteriaceae	Riemerella	Riemerella_anatipestifer	Riemerella_anatipestifer_RA_CH_1
Bacteria	Bacteroidetes	Flavobacteriia	Flavobacteriales	Flavobacteriaceae	Riemerella	Riemerella_anatipestifer	Riemerella_anatipestifer_RA_CH_2
Bacteria	Bacteroidetes	Flavobacteriia	Flavobacteriales	Flavobacteriaceae	Riemerella	Riemerella_anatipestifer	Riemerella_anatipestifer_RA_GD
Bacteria	Bacteroidetes	Flavobacteriia	Flavobacteriales	Flavobacteriaceae	Riemerella	Riemerella_anatipestifer	Riemerella_anatipestifer_RA_YM
Bacteria	Bacteroidetes	Flavobacteriia	Flavobacteriales	Flavobacteriaceae	Robiginitalea	Robiginitalea_biformata	Robiginitalea_biformata_HTCC2501
Bacteria	Bacteroidetes	Flavobacteriia	Flavobacteriales	Flavobacteriaceae	Weeksella	Weeksella_virosa	Weeksella_virosa_DSM_16922
Bacteria	Bacteroidetes	Flavobacteriia	Flavobacteriales	Flavobacteriaceae	Zobellia	Zobellia_galactanivorans	Zobellia_galactanivorans
Bacteria	Bacteroidetes	Flavobacteriia	Flavobacteriales	Flavobacteriaceae	Zunongwangia	Zunongwangia_profunda	Zunongwangia_profunda_SM_A87
Bacteria	Bacteroidetes	Flavobacteriia	order(Flavobacteria_bacterium_BBFL7)	family(Flavobacteria_bacterium_BBFL7)	genus(Flavobacteria_bacterium_BBFL7)	Flavobacteria_bacterium_BBFL7	Flavobacteria_bacterium_BBFL7
Bacteria	Bacteroidetes	Flavobacteriia	order(Flavobacteria_bacterium_MS024_2A)	family(Flavobacteria_bacterium_MS024_2A)	genus(Flavobacteria_bacterium_MS024_2A)	Flavobacteria_bacterium_MS024-2A	Flavobacteria_bacterium_MS024_2A
Bacteria	Bacteroidetes	Flavobacteriia	order(Flavobacteria_bacterium_MS024_3C)	family(Flavobacteria_bacterium_MS024_3C)	genus(Flavobacteria_bacterium_MS024_3C)	Flavobacteria_bacterium_MS024-3C	Flavobacteria_bacterium_MS024_3C
Bacteria	Bacteroidetes	Sphingobacteriia	Sphingobacteriales	family(Chitinophaga_pinensis_DSM_2588)	Chitinophaga	Chitinophaga_pinensis	Chitinophaga_pinensis_DSM_2588
Bacteria	Bacteroidetes	Sphingobacteriia	Sphingobacteriales	family(Niabella_soli_DSM_19437)	Niabella	Niabella_soli	Niabella_soli_DSM_19437
Bacteria	Bacteroidetes	Sphingobacteriia	Sphingobacteriales	family(Niastella_koreensis_GR20_10)	Niastella	Niastella_koreensis	Niastella_koreensis_GR20_10
Bacteria	Bacteroidetes	Sphingobacteriia	Sphingobacteriales	Saprospiraceae	Haliscomenobacter	Haliscomenobacter_hydrossis	Haliscomenobacter_hydrossis_DSM_1100
Bacteria	Bacteroidetes	Sphingobacteriia	Sphingobacteriales	Saprospiraceae	Saprospira	Saprospira_grandis	Saprospira_grandis_DSM_2844
Bacteria	Bacteroidetes	Sphingobacteriia	Sphingobacteriales	Saprospiraceae	Saprospira	Saprospira_grandis	Saprospira_grandis_Lewin
Bacteria	Bacteroidetes	Sphingobacteriia	Sphingobacteriales	Sphingobacteriaceae	Mucilaginibacter	Mucilaginibacter_paludis	Mucilaginibacter_paludis_DSM_18603
Bacteria	Bacteroidetes	Sphingobacteriia	Sphingobacteriales	Sphingobacteriaceae	Pedobacter	Pedobacter_agri	Pedobacter_agri_PB92
Bacteria	Bacteroidetes	Sphingobacteriia	Sphingobacteriales	Sphingobacteriaceae	Pedobacter	Pedobacter_heparinus	Pedobacter_heparinus_DSM_2366
Bacteria	Bacteroidetes	Sphingobacteriia	Sphingobacteriales	Sphingobacteriaceae	Pedobacter	Pedobacter_saltans	Pedobacter_saltans_DSM_12145
Bacteria	Bacteroidetes	Sphingobacteriia	Sphingobacteriales	Sphingobacteriaceae	Pedobacter	Pedobacter_sp._BAL39	Pedobacter_BAL39
Bacteria	Bacteroidetes	Sphingobacteriia	Sphingobacteriales	Sphingobacteriaceae	Solitalea	Solitalea_canadensis	Solitalea_canadensis_DSM_3403
Bacteria	Bacteroidetes	Sphingobacteriia	Sphingobacteriales	Sphingobacteriaceae	Sphingobacterium	Sphingobacterium_sp._21	Sphingobacterium_21
Bacteria	Bacteroidetes	Sphingobacteriia	Sphingobacteriales	Sphingobacteriaceae	Sphingobacterium	Sphingobacterium_spiritivorum	Sphingobacterium_spiritivorum_ATCC_33300
Bacteria	Bacteroidetes	Sphingobacteriia	Sphingobacteriales	Sphingobacteriaceae	Sphingobacterium	Sphingobacterium_spiritivorum	Sphingobacterium_spiritivorum_ATCC_33861
Bacteria	Caldiserica	Caldisericia	Caldisericales	Caldisericaceae	Caldisericum	Caldisericum_exile	Caldisericum_exile_AZM16c01
Bacteria	Chlamydiae	Chlamydiia	Chlamydiales	Chlamydiaceae	Chlamydia	Chlamydia_muridarum	Chlamydia_muridarum_MopnTet14
Bacteria	Chlamydiae	Chlamydiia	Chlamydiales	Chlamydiaceae	Chlamydia	Chlamydia_muridarum	Chlamydia_muridarum_Nigg
Bacteria	Chlamydiae	Chlamydiia	Chlamydiales	Chlamydiaceae	Chlamydia	Chlamydia_muridarum	Chlamydia_muridarum_Weiss
Bacteria	Chlamydiae	Chlamydiia	Chlamydiales	Chlamydiaceae	Chlamydia	Chlamydia_pecorum	Chlamydophila_pecorum_E58
Bacteria	Chlamydiae	Chlamydiia	Chlamydiales	Chlamydiaceae	Chlamydia	Chlamydia_pneumoniae	Chlamydophila_pneumoniae_AR39
Bacteria	Chlamydiae	Chlamydiia	Chlamydiales	Chlamydiaceae	Chlamydia	Chlamydia_pneumoniae	Chlamydophila_pneumoniae_CWL029
Bacteria	Chlamydiae	Chlamydiia	Chlamydiales	Chlamydiaceae	Chlamydia	Chlamydia_pneumoniae	Chlamydophila_pneumoniae_J138
Bacteria	Chlamydiae	Chlamydiia	Chlamydiales	Chlamydiaceae	Chlamydia	Chlamydia_pneumoniae	Chlamydophila_pneumoniae_LPCoLN
Bacteria	Chlamydiae	Chlamydiia	Chlamydiales	Chlamydiaceae	Chlamydia	Chlamydia_pneumoniae	Chlamydophila_pneumoniae_TW_183
Bacteria	Chlamydiae	Chlamydiia	Chlamydiales	Chlamydiaceae	Chlamydia	Chlamydia_psittaci	Chlamydia_psittaci_01DC12
Bacteria	Chlamydiae	Chlamydiia	Chlamydiales	Chlamydiaceae	Chlamydia	Chlamydia_psittaci	Chlamydia_psittaci_84_55
Bacteria	Chlamydiae	Chlamydiia	Chlamydiales	Chlamydiaceae	Chlamydia	Chlamydia_psittaci	Chlamydia_psittaci_GR9
Bacteria	Chlamydiae	Chlamydiia	Chlamydiales	Chlamydiaceae	Chlamydia	Chlamydia_psittaci	Chlamydia_psittaci_M56
Bacteria	Chlamydiae	Chlamydiia	Chlamydiales	Chlamydiaceae	Chlamydia	Chlamydia_psittaci	Chlamydia_psittaci_MN
Bacteria	Chlamydiae	Chlamydiia	Chlamydiales	Chlamydiaceae	Chlamydia	Chlamydia_psittaci	Chlamydia_psittaci_VS225
Bacteria	Chlamydiae	Chlamydiia	Chlamydiales	Chlamydiaceae	Chlamydia	Chlamydia_psittaci	Chlamydia_psittaci_WC
Bacteria	Chlamydiae	Chlamydiia	Chlamydiales	Chlamydiaceae	Chlamydia	Chlamydia_psittaci	Chlamydia_psittaci_WS_RT_E30
Bacteria	Chlamydiae	Chlamydiia	Chlamydiales	Chlamydiaceae	Chlamydia	Chlamydia_psittaci	Chlamydophila_psittaci_01DC11
Bacteria	Chlamydiae	Chlamydiia	Chlamydiales	Chlamydiaceae	Chlamydia	Chlamydia_psittaci	Chlamydophila_psittaci_02DC15
Bacteria	Chlamydiae	Chlamydiia	Chlamydiales	Chlamydiaceae	Chlamydia	Chlamydia_psittaci	Chlamydophila_psittaci_08DC60
Bacteria	Chlamydiae	Chlamydiia	Chlamydiales	Chlamydiaceae	Chlamydia	Chlamydia_psittaci	Chlamydophila_psittaci_6BC
Bacteria	Chlamydiae	Chlamydiia	Chlamydiales	Chlamydiaceae	Chlamydia	Chlamydia_psittaci	Chlamydophila_psittaci_C19_98
Bacteria	Chlamydiae	Chlamydiia	Chlamydiales	Chlamydiaceae	Chlamydia	Chlamydia_psittaci	Chlamydophila_psittaci_Cal10
Bacteria	Chlamydiae	Chlamydiia	Chlamydiales	Chlamydiaceae	Chlamydia	Chlamydia_psittaci	Chlamydophila_psittaci_CP3
Bacteria	Chlamydiae	Chlamydiia	Chlamydiales	Chlamydiaceae	Chlamydia	Chlamydia_psittaci	Chlamydophila_psittaci_NJ1
Bacteria	Chlamydiae	Chlamydiia	Chlamydiales	Chlamydiaceae	Chlamydia	Chlamydia_psittaci	Chlamydophila_psittaci_RD1
Bacteria	Chlamydiae	Chlamydiia	Chlamydiales	Chlamydiaceae	Chlamydia	Chlamydia_trachomatis	Chlamydia_trachomatis_434_Bu
Bacteria	Chlamydiae	Chlamydiia	Chlamydiales	Chlamydiaceae	Chlamydia	Chlamydia_trachomatis	Chlamydia_trachomatis_6276
Bacteria	Chlamydiae	Chlamydiia	Chlamydiales	Chlamydiaceae	Chlamydia	Chlamydia_trachomatis	Chlamydia_trachomatis_6276s
Bacteria	Chlamydiae	Chlamydiia	Chlamydiales	Chlamydiaceae	Chlamydia	Chlamydia_trachomatis	Chlamydia_trachomatis_70
Bacteria	Chlamydiae	Chlamydiia	Chlamydiales	Chlamydiaceae	Chlamydia	Chlamydia_trachomatis	Chlamydia_trachomatis_70s
Bacteria	Chlamydiae	Chlamydiia	Chlamydiales	Chlamydiaceae	Chlamydia	Chlamydia_trachomatis	Chlamydia_trachomatis_A2497
Bacteria	Chlamydiae	Chlamydiia	Chlamydiales	Chlamydiaceae	Chlamydia	Chlamydia_trachomatis	Chlamydia_trachomatis_A_HAR_13
Bacteria	Chlamydiae	Chlamydiia	Chlamydiales	Chlamydiaceae	Chlamydia	Chlamydia_trachomatis	Chlamydia_trachomatis_B_Jali20_OT
Bacteria	Chlamydiae	Chlamydiia	Chlamydiales	Chlamydiaceae	Chlamydia	Chlamydia_trachomatis	Chlamydia_trachomatis_B_TZ1A828_OT
Bacteria	Chlamydiae	Chlamydiia	Chlamydiales	Chlamydiaceae	Chlamydia	Chlamydia_trachomatis	Chlamydia_trachomatis_D_EC
Bacteria	Chlamydiae	Chlamydiia	Chlamydiales	Chlamydiaceae	Chlamydia	Chlamydia_trachomatis	Chlamydia_trachomatis_D_LC
Bacteria	Chlamydiae	Chlamydiia	Chlamydiales	Chlamydiaceae	Chlamydia	Chlamydia_trachomatis	Chlamydia_trachomatis_D_s_2923
Bacteria	Chlamydiae	Chlamydiia	Chlamydiales	Chlamydiaceae	Chlamydia	Chlamydia_trachomatis	Chlamydia_trachomatis_D_UW_3_CX
Bacteria	Chlamydiae	Chlamydiia	Chlamydiales	Chlamydiaceae	Chlamydia	Chlamydia_trachomatis	Chlamydia_trachomatis_E_11023
Bacteria	Chlamydiae	Chlamydiia	Chlamydiales	Chlamydiaceae	Chlamydia	Chlamydia_trachomatis	Chlamydia_trachomatis_E_150
Bacteria	Chlamydiae	Chlamydiia	Chlamydiales	Chlamydiaceae	Chlamydia	Chlamydia_trachomatis	Chlamydia_trachomatis_E_SW3
Bacteria	Chlamydiae	Chlamydiia	Chlamydiales	Chlamydiaceae	Chlamydia	Chlamydia_trachomatis	Chlamydia_trachomatis_F_SW4
Bacteria	Chlamydiae	Chlamydiia	Chlamydiales	Chlamydiaceae	Chlamydia	Chlamydia_trachomatis	Chlamydia_trachomatis_F_SW5
Bacteria	Chlamydiae	Chlamydiia	Chlamydiales	Chlamydiaceae	Chlamydia	Chlamydia_trachomatis	Chlamydia_trachomatis_G_11074
Bacteria	Chlamydiae	Chlamydiia	Chlamydiales	Chlamydiaceae	Chlamydia	Chlamydia_trachomatis	Chlamydia_trachomatis_G_11222
Bacteria	Chlamydiae	Chlamydiia	Chlamydiales	Chlamydiaceae	Chlamydia	Chlamydia_trachomatis	Chlamydia_trachomatis_G_9301
Bacteria	Chlamydiae	Chlamydiia	Chlamydiales	Chlamydiaceae	Chlamydia	Chlamydia_trachomatis	Chlamydia_trachomatis_G_9768
Bacteria	Chlamydiae	Chlamydiia	Chlamydiales	Chlamydiaceae	Chlamydia	Chlamydia_trachomatis	Chlamydia_trachomatis_L2b_UCH_1_proctitis
Bacteria	Chlamydiae	Chlamydiia	Chlamydiales	Chlamydiaceae	Chlamydia	Chlamydia_trachomatis	Chlamydia_trachomatis_L2c
Bacteria	Chlamydiae	Chlamydiia	Chlamydiales	Chlamydiaceae	Chlamydia	Chlamydia_trachomatis	Chlamydia_trachomatis_L2tet1
Bacteria	Chlamydiae	Chlamydiia	Chlamydiales	Chlamydiaceae	Chlamydia	Chlamydia_trachomatis	Chlamydia_trachomatis_Sweden2
Bacteria	Chlamydiae	Chlamydiia	Chlamydiales	Chlamydiaceae	Chlamydophila	Chlamydophila_abortus	Chlamydophila_abortus_LLG
Bacteria	Chlamydiae	Chlamydiia	Chlamydiales	Chlamydiaceae	Chlamydophila	Chlamydophila_abortus	Chlamydophila_abortus_S26_3
Bacteria	Chlamydiae	Chlamydiia	Chlamydiales	Chlamydiaceae	Chlamydophila	Chlamydophila_caviae	Chlamydophila_caviae_GPIC
Bacteria	Chlamydiae	Chlamydiia	Chlamydiales	Chlamydiaceae	Chlamydophila	Chlamydophila_felis	Chlamydophila_felis_Fe_C_56
Bacteria	Chlamydiae	Chlamydiia	Chlamydiales	Parachlamydiaceae	Candidatus_Protochlamydia	Candidatus_Protochlamydia_amoebophila	Candidatus_Protochlamydia_amoebophila_UWE25
Bacteria	Chlamydiae	Chlamydiia	Chlamydiales	Parachlamydiaceae	Parachlamydia	Parachlamydia_acanthamoebae	Parachlamydia_acanthamoebae_Hall_s_coccus
Bacteria	Chlamydiae	Chlamydiia	Chlamydiales	Parachlamydiaceae	Parachlamydia	Parachlamydia_acanthamoebae	Parachlamydia_acanthamoebae_UV7
Bacteria	Chlamydiae	Chlamydiia	Chlamydiales	Simkaniaceae	Simkania	Simkania_negevensis	Simkania_negevensis_Z
Bacteria	Chlamydiae	Chlamydiia	Chlamydiales	Waddliaceae	Waddlia	Waddlia_chondrophila	Waddlia_chondrophila_WSU_86_1044
Bacteria	Chlorobi	Chlorobia	Chlorobiales	Chlorobiaceae	Chlorobaculum	Chlorobaculum_parvum	Chlorobaculum_parvum_NCIB_8327
Bacteria	Chlorobi	Chlorobia	Chlorobiales	Chlorobiaceae	Chlorobaculum	Chlorobaculum_tepidum	Chlorobium_tepidum_TLS
Bacteria	Chlorobi	Chlorobia	Chlorobiales	Chlorobiaceae	Chlorobium	Chlorobium_chlorochromatii	Chlorobium_chlorochromatii_CaD3
Bacteria	Chlorobi	Chlorobia	Chlorobiales	Chlorobiaceae	Chlorobium	Chlorobium_ferrooxidans	Chlorobium_ferrooxidans_DSM_13031
Bacteria	Chlorobi	Chlorobia	Chlorobiales	Chlorobiaceae	Chlorobium	Chlorobium_limicola	Chlorobium_limicola_DSM_245
Bacteria	Chlorobi	Chlorobia	Chlorobiales	Chlorobiaceae	Chlorobium	Chlorobium_phaeobacteroides	Chlorobium_phaeobacteroides_BS1
Bacteria	Chlorobi	Chlorobia	Chlorobiales	Chlorobiaceae	Chlorobium	Chlorobium_phaeobacteroides	Chlorobium_phaeobacteroides_DSM_266
Bacteria	Chlorobi	Chlorobia	Chlorobiales	Chlorobiaceae	Chlorobium	Chlorobium_phaeovibrioides	Chlorobium_phaeovibrioides_DSM_265
Bacteria	Chlorobi	Chlorobia	Chlorobiales	Chlorobiaceae	Chloroherpeton	Chloroherpeton_thalassium	Chloroherpeton_thalassium_ATCC_35110
Bacteria	Chlorobi	Chlorobia	Chlorobiales	Chlorobiaceae	Pelodictyon	Pelodictyon_luteolum	Chlorobium_luteolum_DSM_273
Bacteria	Chlorobi	Chlorobia	Chlorobiales	Chlorobiaceae	Pelodictyon	Pelodictyon_phaeoclathratiforme	Pelodictyon_phaeoclathratiforme_BU_1
Bacteria	Chlorobi	Chlorobia	Chlorobiales	Chlorobiaceae	Prosthecochloris	Prosthecochloris_aestuarii	Prosthecochloris_aestuarii_DSM_271
Bacteria	Chloroflexi	Anaerolineae	Anaerolineales	Anaerolineaceae	Anaerolinea	Anaerolinea_thermophila	Anaerolinea_thermophila_UNI_1
Bacteria	Chloroflexi	Caldilineae	Caldilineales	Caldilineaceae	Caldilinea	Caldilinea_aerophila	Caldilinea_aerophila_DSM_14535___NBRC_104270
Bacteria	Chloroflexi	Chloroflexi	Chloroflexales	Chloroflexaceae	Chloroflexus	Chloroflexus_aggregans	Chloroflexus_aggregans_DSM_9485
Bacteria	Chloroflexi	Chloroflexi	Chloroflexales	Chloroflexaceae	Chloroflexus	Chloroflexus_aurantiacus	Chloroflexus_aurantiacus_J_10_fl
Bacteria	Chloroflexi	Chloroflexi	Chloroflexales	Chloroflexaceae	Chloroflexus	Chloroflexus_sp._Y-400-fl	Chloroflexus_Y_400_fl
Bacteria	Chloroflexi	Chloroflexi	Chloroflexales	Chloroflexaceae	Roseiflexus	Roseiflexus_castenholzii	Roseiflexus_castenholzii_DSM_13941
Bacteria	Chloroflexi	Chloroflexi	Chloroflexales	Chloroflexaceae	Roseiflexus	Roseiflexus_sp._RS-1	Roseiflexus_RS_1
Bacteria	Chloroflexi	Chloroflexi	Chloroflexales	Oscillochloridaceae	Oscillochloris	Oscillochloris_trichoides	Oscillochloris_trichoides_DG6
Bacteria	Chloroflexi	Chloroflexi	Herpetosiphonales	Herpetosiphonaceae	Herpetosiphon	Herpetosiphon_aurantiacus	Herpetosiphon_aurantiacus_DSM_785
Bacteria	Chloroflexi	Dehalococcoidetes	Dehalococcoidales	Dehalococcoidaceae	Dehalococcoides	Dehalococcoides_mccartyi	Dehalococcoides_BAV1
Bacteria	Chloroflexi	Dehalococcoidetes	Dehalococcoidales	Dehalococcoidaceae	Dehalococcoides	Dehalococcoides_mccartyi	Dehalococcoides_CBDB1
Bacteria	Chloroflexi	Dehalococcoidetes	Dehalococcoidales	Dehalococcoidaceae	Dehalococcoides	Dehalococcoides_mccartyi	Dehalococcoides_ethenogenes_195
Bacteria	Chloroflexi	Dehalococcoidetes	Dehalococcoidales	Dehalococcoidaceae	Dehalococcoides	Dehalococcoides_mccartyi	Dehalococcoides_GT
Bacteria	Chloroflexi	Dehalococcoidetes	Dehalococcoidales	Dehalococcoidaceae	Dehalococcoides	Dehalococcoides_mccartyi	Dehalococcoides_VS
Bacteria	Chloroflexi	Dehalococcoidetes	order(Dehalogenimonas_lykanthroporepellens_BL_DC_9)	family(Dehalogenimonas_lykanthroporepellens_BL_DC_9)	Dehalogenimonas	Dehalogenimonas_lykanthroporepellens	Dehalogenimonas_lykanthroporepellens_BL_DC_9
Bacteria	Chloroflexi	Ktedonobacteria	Ktedonobacterales	Ktedonobacteraceae	Ktedonobacter	Ktedonobacter_racemifer	Ktedonobacter_racemifer_DSM_44963
Bacteria	Chloroflexi	Thermomicrobia	Sphaerobacterales	Sphaerobacteraceae	Nitrolancetus	Nitrolancetus_hollandicus	Nitrolancetus_hollandicus_Lb
Bacteria	Chloroflexi	Thermomicrobia	Sphaerobacterales	Sphaerobacteraceae	Sphaerobacter	Sphaerobacter_thermophilus	Sphaerobacter_thermophilus_DSM_20745
Bacteria	Chloroflexi	Thermomicrobia	Thermomicrobiales	Thermomicrobiaceae	Thermomicrobium	Thermomicrobium_roseum	Thermomicrobium_roseum_DSM_5159
Bacteria	Chrysiogenetes	Chrysiogenetes	Chrysiogenales	Chrysiogenaceae	Desulfurispirillum	Desulfurispirillum_indicum	Desulfurispirillum_indicum_S5
Bacteria	Cyanobacteria	class(Acaryochloris_CCMEE_5410)	Chroococcales	family(Acaryochloris_CCMEE_5410)	Acaryochloris	Acaryochloris_sp._CCMEE_5410	Acaryochloris_CCMEE_5410
Bacteria	Cyanobacteria	class(Acaryochloris_marina_MBIC11017)	Chroococcales	family(Acaryochloris_marina_MBIC11017)	Acaryochloris	Acaryochloris_marina	Acaryochloris_marina_MBIC11017
Bacteria	Cyanobacteria	class(Anabaena_90)	Nostocales	Nostocaceae	Anabaena	Anabaena_sp._90	Anabaena_90
Bacteria	Cyanobacteria	class(Anabaena_cylindrica_PCC_7122)	Nostocales	Nostocaceae	Anabaena	Anabaena_cylindrica	Anabaena_cylindrica_PCC_7122
Bacteria	Cyanobacteria	class(Anabaena_variabilis_ATCC_29413)	Nostocales	Nostocaceae	Anabaena	Anabaena_variabilis	Anabaena_variabilis_ATCC_29413
Bacteria	Cyanobacteria	class(Arthrospira_maxima_CS_328)	Oscillatoriales	family(Arthrospira_maxima_CS_328)	Arthrospira	Arthrospira_maxima	Arthrospira_maxima_CS_328
Bacteria	Cyanobacteria	class(Arthrospira_PCC_8005)	Oscillatoriales	family(Arthrospira_PCC_8005)	Arthrospira	Arthrospira_sp._PCC_8005	Arthrospira_PCC_8005
Bacteria	Cyanobacteria	class(Arthrospira_platensis_C1)	Oscillatoriales	family(Arthrospira_platensis_C1)	Arthrospira	Arthrospira_platensis	Arthrospira_platensis_C1
Bacteria	Cyanobacteria	class(Arthrospira_platensis_Paraca)	Oscillatoriales	family(Arthrospira_platensis_Paraca)	Arthrospira	Arthrospira_platensis	Arthrospira_platensis_Paraca
Bacteria	Cyanobacteria	class(Calothrix_PCC_6303)	Nostocales	Rivulariaceae	Calothrix	Calothrix_parietina	Calothrix_PCC_6303
Bacteria	Cyanobacteria	class(Calothrix_PCC_7507)	Nostocales	Rivulariaceae	Calothrix	Calothrix_sp._PCC_7507	Calothrix_PCC_7507
Bacteria	Cyanobacteria	class(Chamaesiphon_PCC_6605)	Chroococcales	family(Chamaesiphon_PCC_6605)	Chamaesiphon	Chamaesiphon_minutus	Chamaesiphon_PCC_6605
Bacteria	Cyanobacteria	class(Chroococcidiopsis_thermalis_PCC_7203)	Pleurocapsales	family(Chroococcidiopsis_thermalis_PCC_7203)	Chroococcidiopsis	Chroococcidiopsis_thermalis	Chroococcidiopsis_thermalis_PCC_7203
Bacteria	Cyanobacteria	class(Crinalium_epipsammum_PCC_9333)	Oscillatoriales	family(Crinalium_epipsammum_PCC_9333)	Crinalium	Crinalium_epipsammum	Crinalium_epipsammum_PCC_9333
Bacteria	Cyanobacteria	class(Crocosphaera_watsonii_WH_0003)	Chroococcales	family(Crocosphaera_watsonii_WH_0003)	Crocosphaera	Crocosphaera_watsonii	Crocosphaera_watsonii_WH_0003
Bacteria	Cyanobacteria	class(Crocosphaera_watsonii_WH_8501)	Chroococcales	family(Crocosphaera_watsonii_WH_8501)	Crocosphaera	Crocosphaera_watsonii	Crocosphaera_watsonii_WH_8501
Bacteria	Cyanobacteria	class(Cyanobacterium_PCC_10605)	Chroococcales	family(Cyanobacterium_PCC_10605)	Cyanobacterium	Cyanobacterium_aponinum	Cyanobacterium_PCC_10605
Bacteria	Cyanobacteria	class(Cyanobacterium_stanieri_PCC_7202)	Chroococcales	family(Cyanobacterium_stanieri_PCC_7202)	Cyanobacterium	Cyanobacterium_stanieri	Cyanobacterium_stanieri_PCC_7202
Bacteria	Cyanobacteria	class(cyanobacterium_UCYN_A)	Chroococcales	family(cyanobacterium_UCYN_A)	genus(cyanobacterium_UCYN_A)	cyanobacterium_UCYN-A	cyanobacterium_UCYN_A
Bacteria	Cyanobacteria	class(Cyanobium_gracile_PCC_6307)	Chroococcales	family(Cyanobium_gracile_PCC_6307)	Cyanobium	Cyanobium_gracile	Cyanobium_gracile_PCC_6307
Bacteria	Cyanobacteria	class(Cyanobium_PCC_7001)	Chroococcales	family(Cyanobium_PCC_7001)	Cyanobium	Cyanobium_sp._PCC_7001	Cyanobium_PCC_7001
Bacteria	Cyanobacteria	class(Cyanothece_ATCC_51142)	Chroococcales	family(Cyanothece_ATCC_51142)	Cyanothece	Cyanothece_sp._ATCC_51142	Cyanothece_ATCC_51142
Bacteria	Cyanobacteria	class(Cyanothece_ATCC_51472)	Chroococcales	family(Cyanothece_ATCC_51472)	Cyanothece	Cyanothece_sp._ATCC_51472	Cyanothece_ATCC_51472
Bacteria	Cyanobacteria	class(Cyanothece_CCY0110)	Chroococcales	family(Cyanothece_CCY0110)	Cyanothece	Cyanothece_sp._CCY0110	Cyanothece_CCY0110
Bacteria	Cyanobacteria	class(Cyanothece_PCC_7424)	Chroococcales	family(Cyanothece_PCC_7424)	Cyanothece	Cyanothece_sp._PCC_7424	Cyanothece_PCC_7424
Bacteria	Cyanobacteria	class(Cyanothece_PCC_7425)	Chroococcales	family(Cyanothece_PCC_7425)	Cyanothece	Cyanothece_sp._PCC_7425	Cyanothece_PCC_7425
Bacteria	Cyanobacteria	class(Cyanothece_PCC_7822)	Chroococcales	family(Cyanothece_PCC_7822)	Cyanothece	Cyanothece_sp._PCC_7822	Cyanothece_PCC_7822
Bacteria	Cyanobacteria	class(Cyanothece_PCC_8801)	Chroococcales	family(Cyanothece_PCC_8801)	Cyanothece	Cyanothece_sp._PCC_8801	Cyanothece_PCC_8801
Bacteria	Cyanobacteria	class(Cyanothece_PCC_8802)	Chroococcales	family(Cyanothece_PCC_8802)	Cyanothece	Cyanothece_sp._PCC_8802	Cyanothece_PCC_8802
Bacteria	Cyanobacteria	class(Cylindrospermopsis_raciborskii_CS_505)	Nostocales	Nostocaceae	Cylindrospermopsis	Cylindrospermopsis_raciborskii	Cylindrospermopsis_raciborskii_CS_505
Bacteria	Cyanobacteria	class(Cylindrospermum_stagnale_PCC_7417)	Nostocales	Nostocaceae	Cylindrospermum	Cylindrospermum_stagnale	Cylindrospermum_stagnale_PCC_7417
Bacteria	Cyanobacteria	class(Dactylococcopsis_salina_PCC_8305)	Chroococcales	family(Dactylococcopsis_salina_PCC_8305)	Dactylococcopsis	Dactylococcopsis_salina	Dactylococcopsis_salina_PCC_8305
Bacteria	Cyanobacteria	class(Fischerella_JSC_11)	Stigonematales	family(Fischerella_JSC_11)	Fischerella	Fischerella_sp._JSC-11	Fischerella_JSC_11
Bacteria	Cyanobacteria	class(Geitlerinema_PCC_7407)	Oscillatoriales	family(Geitlerinema_PCC_7407)	Geitlerinema	Geitlerinema_sp._PCC_7407	Geitlerinema_PCC_7407
Bacteria	Cyanobacteria	class(Gloeocapsa_PCC_73106)	Chroococcales	family(Gloeocapsa_PCC_73106)	Gloeocapsa	Gloeocapsa_sp._PCC_73106	Gloeocapsa_PCC_73106
Bacteria	Cyanobacteria	class(Gloeocapsa_PCC_7428)	Chroococcales	family(Gloeocapsa_PCC_7428)	Gloeocapsa	Gloeocapsa_sp._PCC_7428	Gloeocapsa_PCC_7428
Bacteria	Cyanobacteria	class(Halothece_PCC_7418)	Chroococcales	family(Halothece_PCC_7418)	Halothece	Halothece_sp._PCC_7418	Halothece_PCC_7418
Bacteria	Cyanobacteria	class(Leptolyngbya_PCC_6406)	Oscillatoriales	family(Leptolyngbya_PCC_6406)	Leptolyngbya	Leptolyngbya_sp._PCC_6406	Leptolyngbya_PCC_6406
Bacteria	Cyanobacteria	class(Leptolyngbya_PCC_7375)	Oscillatoriales	family(Leptolyngbya_PCC_7375)	Leptolyngbya	Leptolyngbya_sp._PCC_7375	Leptolyngbya_PCC_7375
Bacteria	Cyanobacteria	class(Leptolyngbya_PCC_7376)	Oscillatoriales	family(Leptolyngbya_PCC_7376)	Leptolyngbya	Leptolyngbya_sp._PCC_7376	Leptolyngbya_PCC_7376
Bacteria	Cyanobacteria	class(Leptolyngbya_valderiana_BDU_20041)	Oscillatoriales	family(Leptolyngbya_valderiana_BDU_20041)	Leptolyngbya	Leptolyngbya_valderiana	Leptolyngbya_valderiana_BDU_20041
Bacteria	Cyanobacteria	class(Lyngbya_majuscula_3L)	Oscillatoriales	family(Lyngbya_majuscula_3L)	Moorea	Moorea_producens	Lyngbya_majuscula_3L
Bacteria	Cyanobacteria	class(Lyngbya_PCC_8106)	Oscillatoriales	family(Lyngbya_PCC_8106)	Lyngbya	Lyngbya_sp._PCC_8106	Lyngbya_PCC_8106
Bacteria	Cyanobacteria	class(Microcoleus_chthonoplastes_PCC_7420)	Oscillatoriales	family(Microcoleus_chthonoplastes_PCC_7420)	Coleofasciculus	Coleofasciculus_chthonoplastes	Microcoleus_chthonoplastes_PCC_7420
Bacteria	Cyanobacteria	class(Microcoleus_PCC_7113)	Oscillatoriales	family(Microcoleus_PCC_7113)	Microcoleus	Microcoleus_sp._PCC_7113	Microcoleus_PCC_7113
Bacteria	Cyanobacteria	class(Microcoleus_vaginatus_FGP_2)	Oscillatoriales	family(Microcoleus_vaginatus_FGP_2)	Microcoleus	Microcoleus_vaginatus	Microcoleus_vaginatus_FGP_2
Bacteria	Cyanobacteria	class(Microcystis_aeruginosa_DIANCHI905)	Chroococcales	family(Microcystis_aeruginosa_DIANCHI905)	Microcystis	Microcystis_aeruginosa	Microcystis_aeruginosa_DIANCHI905
Bacteria	Cyanobacteria	class(Microcystis_aeruginosa_NIES_843)	Chroococcales	family(Microcystis_aeruginosa_NIES_843)	Microcystis	Microcystis_aeruginosa	Microcystis_aeruginosa_NIES_843
Bacteria	Cyanobacteria	class(Microcystis_aeruginosa_PCC_7941)	Chroococcales	family(Microcystis_aeruginosa_PCC_7941)	Microcystis	Microcystis_aeruginosa	Microcystis_aeruginosa_PCC_7941
Bacteria	Cyanobacteria	class(Microcystis_aeruginosa_PCC_9432)	Chroococcales	family(Microcystis_aeruginosa_PCC_9432)	Microcystis	Microcystis_aeruginosa	Microcystis_aeruginosa_PCC_9432
Bacteria	Cyanobacteria	class(Microcystis_aeruginosa_PCC_9443)	Chroococcales	family(Microcystis_aeruginosa_PCC_9443)	Microcystis	Microcystis_aeruginosa	Microcystis_aeruginosa_PCC_9443
Bacteria	Cyanobacteria	class(Microcystis_aeruginosa_PCC_9701)	Chroococcales	family(Microcystis_aeruginosa_PCC_9701)	Microcystis	Microcystis_aeruginosa	Microcystis_aeruginosa_PCC_9701
Bacteria	Cyanobacteria	class(Microcystis_aeruginosa_PCC_9717)	Chroococcales	family(Microcystis_aeruginosa_PCC_9717)	Microcystis	Microcystis_aeruginosa	Microcystis_aeruginosa_PCC_9717
Bacteria	Cyanobacteria	class(Microcystis_aeruginosa_PCC_9806)	Chroococcales	family(Microcystis_aeruginosa_PCC_9806)	Microcystis	Microcystis_aeruginosa	Microcystis_aeruginosa_PCC_9806
Bacteria	Cyanobacteria	class(Microcystis_aeruginosa_PCC_9807)	Chroococcales	family(Microcystis_aeruginosa_PCC_9807)	Microcystis	Microcystis_aeruginosa	Microcystis_aeruginosa_PCC_9807
Bacteria	Cyanobacteria	class(Microcystis_aeruginosa_PCC_9808)	Chroococcales	family(Microcystis_aeruginosa_PCC_9808)	Microcystis	Microcystis_aeruginosa	Microcystis_aeruginosa_PCC_9808
Bacteria	Cyanobacteria	class(Microcystis_aeruginosa_PCC_9809)	Chroococcales	family(Microcystis_aeruginosa_PCC_9809)	Microcystis	Microcystis_aeruginosa	Microcystis_aeruginosa_PCC_9809
Bacteria	Cyanobacteria	class(Microcystis_aeruginosa_TAIHU98)	Chroococcales	family(Microcystis_aeruginosa_TAIHU98)	Microcystis	Microcystis_aeruginosa	Microcystis_aeruginosa_TAIHU98
Bacteria	Cyanobacteria	class(Microcystis_T1_4)	Chroococcales	family(Microcystis_T1_4)	Microcystis	Microcystis_sp._T1-4	Microcystis_T1_4
Bacteria	Cyanobacteria	class(Nodularia_spumigena_CCY9414)	Nostocales	Nostocaceae	Nodularia	Nodularia_spumigena	Nodularia_spumigena_CCY9414
Bacteria	Cyanobacteria	class(_Nostoc_azollae__0708)	Nostocales	Nostocaceae	Trichormus	Trichormus_azollae	_Nostoc_azollae__0708
Bacteria	Cyanobacteria	class(Nostoc_PCC_7107)	Nostocales	Nostocaceae	Nostoc	Nostoc_sp._PCC_7107	Nostoc_PCC_7107
Bacteria	Cyanobacteria	class(Nostoc_PCC_7120)	Nostocales	Nostocaceae	Nostoc	Nostoc_sp._PCC_7120	Nostoc_PCC_7120
Bacteria	Cyanobacteria	class(Nostoc_PCC_7524)	Nostocales	Nostocaceae	Nostoc	Nostoc_sp._PCC_7524	Nostoc_PCC_7524
Bacteria	Cyanobacteria	class(Nostoc_punctiforme_PCC_73102)	Nostocales	Nostocaceae	Nostoc	Nostoc_punctiforme	Nostoc_punctiforme_PCC_73102
Bacteria	Cyanobacteria	class(Oscillatoria_acuminata_PCC_6304)	Oscillatoriales	family(Oscillatoria_acuminata_PCC_6304)	Oscillatoria	Oscillatoria_acuminata	Oscillatoria_acuminata_PCC_6304
Bacteria	Cyanobacteria	class(Oscillatoriales_cyanobacterium_JSC_12)	Oscillatoriales	family(Oscillatoriales_cyanobacterium_JSC_12)	genus(Oscillatoriales_cyanobacterium_JSC_12)	Oscillatoriales_cyanobacterium_JSC-12	Oscillatoriales_cyanobacterium_JSC_12
Bacteria	Cyanobacteria	class(Oscillatoria_PCC_6506)	Oscillatoriales	family(Oscillatoria_PCC_6506)	Oscillatoria	Oscillatoria_sp._PCC_6506	Oscillatoria_PCC_6506
Bacteria	Cyanobacteria	class(Oscillatoria_PCC_7112)	Oscillatoriales	family(Oscillatoria_PCC_7112)	Oscillatoria	Oscillatoria_nigro-viridis	Oscillatoria_PCC_7112
Bacteria	Cyanobacteria	class(Pleurocapsa_PCC_7327)	Pleurocapsales	family(Pleurocapsa_PCC_7327)	Pleurocapsa	Pleurocapsa_minor	Pleurocapsa_PCC_7327
Bacteria	Cyanobacteria	class(Prochlorococcus_marinus_AS9601)	Prochlorales	Prochlorococcaceae	Prochlorococcus	Prochlorococcus_marinus	Prochlorococcus_marinus_AS9601
Bacteria	Cyanobacteria	class(Prochlorococcus_marinus_CCMP1375)	Prochlorales	Prochlorococcaceae	Prochlorococcus	Prochlorococcus_marinus	Prochlorococcus_marinus_CCMP1375
Bacteria	Cyanobacteria	class(Prochlorococcus_marinus_MIT_9202)	Prochlorales	Prochlorococcaceae	Prochlorococcus	Prochlorococcus_marinus	Prochlorococcus_marinus_MIT_9202
Bacteria	Cyanobacteria	class(Prochlorococcus_marinus_MIT_9211)	Prochlorales	Prochlorococcaceae	Prochlorococcus	Prochlorococcus_marinus	Prochlorococcus_marinus_MIT_9211
Bacteria	Cyanobacteria	class(Prochlorococcus_marinus_MIT_9215)	Prochlorales	Prochlorococcaceae	Prochlorococcus	Prochlorococcus_marinus	Prochlorococcus_marinus_MIT_9215
Bacteria	Cyanobacteria	class(Prochlorococcus_marinus_MIT_9301)	Prochlorales	Prochlorococcaceae	Prochlorococcus	Prochlorococcus_marinus	Prochlorococcus_marinus_MIT_9301
Bacteria	Cyanobacteria	class(Prochlorococcus_marinus_MIT_9303)	Prochlorales	Prochlorococcaceae	Prochlorococcus	Prochlorococcus_marinus	Prochlorococcus_marinus_MIT_9303
Bacteria	Cyanobacteria	class(Prochlorococcus_marinus_MIT_9312)	Prochlorales	Prochlorococcaceae	Prochlorococcus	Prochlorococcus_marinus	Prochlorococcus_marinus_MIT_9312
Bacteria	Cyanobacteria	class(Prochlorococcus_marinus_MIT_9313)	Prochlorales	Prochlorococcaceae	Prochlorococcus	Prochlorococcus_marinus	Prochlorococcus_marinus_MIT_9313
Bacteria	Cyanobacteria	class(Prochlorococcus_marinus_MIT_9515)	Prochlorales	Prochlorococcaceae	Prochlorococcus	Prochlorococcus_marinus	Prochlorococcus_marinus_MIT_9515
Bacteria	Cyanobacteria	class(Prochlorococcus_marinus_NATL1A)	Prochlorales	Prochlorococcaceae	Prochlorococcus	Prochlorococcus_marinus	Prochlorococcus_marinus_NATL1A
Bacteria	Cyanobacteria	class(Prochlorococcus_marinus_NATL2A)	Prochlorales	Prochlorococcaceae	Prochlorococcus	Prochlorococcus_marinus	Prochlorococcus_marinus_NATL2A
Bacteria	Cyanobacteria	class(Prochlorococcus_marinus_pastoris_CCMP1986)	Prochlorales	Prochlorococcaceae	Prochlorococcus	Prochlorococcus_marinus	Prochlorococcus_marinus_pastoris_CCMP1986
Bacteria	Cyanobacteria	class(Pseudanabaena_biceps_PCC_7429)	Oscillatoriales	family(Pseudanabaena_biceps_PCC_7429)	Pseudanabaena	Pseudanabaena_biceps	Pseudanabaena_biceps_PCC_7429
Bacteria	Cyanobacteria	class(Pseudanabaena_PCC_7367)	Oscillatoriales	family(Pseudanabaena_PCC_7367)	Pseudanabaena	Pseudanabaena_sp._PCC_7367	Pseudanabaena_PCC_7367
Bacteria	Cyanobacteria	class(Raphidiopsis_brookii_D9)	Nostocales	Nostocaceae	Raphidiopsis	Raphidiopsis_brookii	Raphidiopsis_brookii_D9
Bacteria	Cyanobacteria	class(Rivularia_PCC_7116)	Nostocales	Rivulariaceae	Rivularia	Rivularia_sp._PCC_7116	Rivularia_PCC_7116
Bacteria	Cyanobacteria	class(Stanieria_cyanosphaera_PCC_7437)	Pleurocapsales	family(Stanieria_cyanosphaera_PCC_7437)	Stanieria	Stanieria_cyanosphaera	Stanieria_cyanosphaera_PCC_7437
Bacteria	Cyanobacteria	class(Synechococcus_BL107)	Chroococcales	family(Synechococcus_BL107)	Synechococcus	Synechococcus_sp._BL107	Synechococcus_BL107
Bacteria	Cyanobacteria	class(Synechococcus_CB0101)	Chroococcales	family(Synechococcus_CB0101)	Synechococcus	Synechococcus_sp._CB0101	Synechococcus_CB0101
Bacteria	Cyanobacteria	class(Synechococcus_CB0205)	Chroococcales	family(Synechococcus_CB0205)	Synechococcus	Synechococcus_sp._CB0205	Synechococcus_CB0205
Bacteria	Cyanobacteria	class(Synechococcus_CC9311)	Chroococcales	family(Synechococcus_CC9311)	Synechococcus	Synechococcus_sp._CC9311	Synechococcus_CC9311
Bacteria	Cyanobacteria	class(Synechococcus_CC9605)	Chroococcales	family(Synechococcus_CC9605)	Synechococcus	Synechococcus_sp._CC9605	Synechococcus_CC9605
Bacteria	Cyanobacteria	class(Synechococcus_CC9902)	Chroococcales	family(Synechococcus_CC9902)	Synechococcus	Synechococcus_sp._CC9902	Synechococcus_CC9902
Bacteria	Cyanobacteria	class(Synechococcus_elongatus_PCC_6301)	Chroococcales	family(Synechococcus_elongatus_PCC_6301)	Synechococcus	Synechococcus_elongatus	Synechococcus_elongatus_PCC_6301
Bacteria	Cyanobacteria	class(Synechococcus_elongatus_PCC_7942)	Chroococcales	family(Synechococcus_elongatus_PCC_7942)	Synechococcus	Synechococcus_elongatus	Synechococcus_elongatus_PCC_7942
Bacteria	Cyanobacteria	class(Synechococcus_JA_2_3B_a_2_13_)	Chroococcales	family(Synechococcus_JA_2_3B_a_2_13_)	Synechococcus	Synechococcus_sp._JA-2-3B'a(2-13)	Synechococcus_JA_2_3B_a_2_13_
Bacteria	Cyanobacteria	class(Synechococcus_JA_3_3Ab)	Chroococcales	family(Synechococcus_JA_3_3Ab)	Synechococcus	Synechococcus_sp._JA-3-3Ab	Synechococcus_JA_3_3Ab
Bacteria	Cyanobacteria	class(Synechococcus_PCC_6312)	Chroococcales	family(Synechococcus_PCC_6312)	Synechococcus	Synechococcus_sp._PCC_6312	Synechococcus_PCC_6312
Bacteria	Cyanobacteria	class(Synechococcus_PCC_7002)	Chroococcales	family(Synechococcus_PCC_7002)	Synechococcus	Synechococcus_sp._PCC_7002	Synechococcus_PCC_7002
Bacteria	Cyanobacteria	class(Synechococcus_PCC_7335)	Chroococcales	family(Synechococcus_PCC_7335)	Synechococcus	Synechococcus_sp._PCC_7335	Synechococcus_PCC_7335
Bacteria	Cyanobacteria	class(Synechococcus_PCC_7502)	Chroococcales	family(Synechococcus_PCC_7502)	Synechococcus	Synechococcus_sp._PCC_7502	Synechococcus_PCC_7502
Bacteria	Cyanobacteria	class(Synechococcus_RCC307)	Chroococcales	family(Synechococcus_RCC307)	Synechococcus	Synechococcus_sp._RCC307	Synechococcus_RCC307
Bacteria	Cyanobacteria	class(Synechococcus_RS9916)	Chroococcales	family(Synechococcus_RS9916)	Synechococcus	Synechococcus_sp._RS9916	Synechococcus_RS9916
Bacteria	Cyanobacteria	class(Synechococcus_RS9917)	Chroococcales	family(Synechococcus_RS9917)	Synechococcus	Synechococcus_sp._RS9917	Synechococcus_RS9917
Bacteria	Cyanobacteria	class(Synechococcus_WH_5701)	Chroococcales	family(Synechococcus_WH_5701)	Synechococcus	Synechococcus_sp._WH_5701	Synechococcus_WH_5701
Bacteria	Cyanobacteria	class(Synechococcus_WH_7803)	Chroococcales	family(Synechococcus_WH_7803)	Synechococcus	Synechococcus_sp._WH_7803	Synechococcus_WH_7803
Bacteria	Cyanobacteria	class(Synechococcus_WH_7805)	Chroococcales	family(Synechococcus_WH_7805)	Synechococcus	Synechococcus_sp._WH_7805	Synechococcus_WH_7805
Bacteria	Cyanobacteria	class(Synechococcus_WH_8016)	Chroococcales	family(Synechococcus_WH_8016)	Synechococcus	Synechococcus_sp._WH_8016	Synechococcus_WH_8016
Bacteria	Cyanobacteria	class(Synechococcus_WH_8102)	Chroococcales	family(Synechococcus_WH_8102)	Synechococcus	Synechococcus_sp._WH_8102	Synechococcus_WH_8102
Bacteria	Cyanobacteria	class(Synechococcus_WH_8109)	Chroococcales	family(Synechococcus_WH_8109)	Synechococcus	Synechococcus_sp._WH_8109	Synechococcus_WH_8109
Bacteria	Cyanobacteria	class(Synechocystis_PCC_6803)	Chroococcales	family(Synechocystis_PCC_6803)	Synechocystis	Synechocystis_sp._PCC_6803	Synechocystis_PCC_6803
Bacteria	Cyanobacteria	class(Synechocystis_PCC_6803_substr__GT_I)	Chroococcales	family(Synechocystis_PCC_6803_substr__GT_I)	Synechocystis	Synechocystis_sp._PCC_6803	Synechocystis_PCC_6803_substr__GT_I
Bacteria	Cyanobacteria	class(Synechocystis_PCC_6803_substr__PCC_N)	Chroococcales	family(Synechocystis_PCC_6803_substr__PCC_N)	Synechocystis	Synechocystis_sp._PCC_6803	Synechocystis_PCC_6803_substr__PCC_N
Bacteria	Cyanobacteria	class(Synechocystis_PCC_6803_substr__PCC_P)	Chroococcales	family(Synechocystis_PCC_6803_substr__PCC_P)	Synechocystis	Synechocystis_sp._PCC_6803	Synechocystis_PCC_6803_substr__PCC_P
Bacteria	Cyanobacteria	class(Synechocystis_PCC_7509)	Chroococcales	family(Synechocystis_PCC_7509)	Synechocystis	Synechocystis_sp._PCC_7509	Synechocystis_PCC_7509
Bacteria	Cyanobacteria	class(Thermosynechococcus_elongatus_BP_1)	Chroococcales	family(Thermosynechococcus_elongatus_BP_1)	Thermosynechococcus	Thermosynechococcus_elongatus	Thermosynechococcus_elongatus_BP_1
Bacteria	Cyanobacteria	class(Trichodesmium_erythraeum_IMS101)	Oscillatoriales	family(Trichodesmium_erythraeum_IMS101)	Trichodesmium	Trichodesmium_erythraeum	Trichodesmium_erythraeum_IMS101
Bacteria	Cyanobacteria	class(Xenococcus_PCC_7305)	Pleurocapsales	family(Xenococcus_PCC_7305)	Xenococcus	Xenococcus_sp._PCC_7305	Xenococcus_PCC_7305
Bacteria	Cyanobacteria	Gloeobacteria	Gloeobacterales	family(Gloeobacter_violaceus_PCC_7421)	Gloeobacter	Gloeobacter_violaceus	Gloeobacter_violaceus_PCC_7421
Bacteria	Deferribacteres	Deferribacteres	Deferribacterales	Deferribacteraceae	Calditerrivibrio	Calditerrivibrio_nitroreducens	Calditerrivibrio_nitroreducens_DSM_19672
Bacteria	Deferribacteres	Deferribacteres	Deferribacterales	Deferribacteraceae	Deferribacter	Deferribacter_desulfuricans	Deferribacter_desulfuricans_SSM1
Bacteria	Deferribacteres	Deferribacteres	Deferribacterales	Deferribacteraceae	Denitrovibrio	Denitrovibrio_acetiphilus	Denitrovibrio_acetiphilus_DSM_12809
Bacteria	Deferribacteres	Deferribacteres	Deferribacterales	Deferribacteraceae	Flexistipes	Flexistipes_sinusarabici	Flexistipes_sinusarabici_DSM_4947
Bacteria	Deinococcus-Thermus	Deinococci	Deinococcales	Deinococcaceae	Deinococcus	Deinococcus_deserti	Deinococcus_deserti_VCD115
Bacteria	Deinococcus-Thermus	Deinococci	Deinococcales	Deinococcaceae	Deinococcus	Deinococcus_geothermalis	Deinococcus_geothermalis_DSM_11300
Bacteria	Deinococcus-Thermus	Deinococci	Deinococcales	Deinococcaceae	Deinococcus	Deinococcus_gobiensis	Deinococcus_gobiensis_I_0
Bacteria	Deinococcus-Thermus	Deinococci	Deinococcales	Deinococcaceae	Deinococcus	Deinococcus_maricopensis	Deinococcus_maricopensis_DSM_21211
Bacteria	Deinococcus-Thermus	Deinococci	Deinococcales	Deinococcaceae	Deinococcus	Deinococcus_peraridilitoris	Deinococcus_peraridilitoris_DSM_19664
Bacteria	Deinococcus-Thermus	Deinococci	Deinococcales	Deinococcaceae	Deinococcus	Deinococcus_proteolyticus	Deinococcus_proteolyticus_MRP
Bacteria	Deinococcus-Thermus	Deinococci	Deinococcales	Deinococcaceae	Deinococcus	Deinococcus_radiodurans	Deinococcus_radiodurans_R1
Bacteria	Deinococcus-Thermus	Deinococci	Deinococcales	Trueperaceae	Truepera	Truepera_radiovictrix	Truepera_radiovictrix_DSM_17093
Bacteria	Deinococcus-Thermus	Deinococci	Thermales	Thermaceae	Marinithermus	Marinithermus_hydrothermalis	Marinithermus_hydrothermalis_DSM_14884
Bacteria	Deinococcus-Thermus	Deinococci	Thermales	Thermaceae	Meiothermus	Meiothermus_ruber	Meiothermus_ruber_DSM_1279
Bacteria	Deinococcus-Thermus	Deinococci	Thermales	Thermaceae	Meiothermus	Meiothermus_silvanus	Meiothermus_silvanus_DSM_9946
Bacteria	Deinococcus-Thermus	Deinococci	Thermales	Thermaceae	Oceanithermus	Oceanithermus_profundus	Oceanithermus_profundus_DSM_14977
Bacteria	Deinococcus-Thermus	Deinococci	Thermales	Thermaceae	Thermus	Thermus_aquaticus	Thermus_aquaticus_Y51MC23
Bacteria	Deinococcus-Thermus	Deinococci	Thermales	Thermaceae	Thermus	Thermus_oshimai	Thermus_oshimai_JL_2
Bacteria	Deinococcus-Thermus	Deinococci	Thermales	Thermaceae	Thermus	Thermus_scotoductus	Thermus_scotoductus_SA_01
Bacteria	Deinococcus-Thermus	Deinococci	Thermales	Thermaceae	Thermus	Thermus_sp._CCB_US3_UF1	Thermus_CCB_US3_UF1
Bacteria	Deinococcus-Thermus	Deinococci	Thermales	Thermaceae	Thermus	Thermus_sp._RL	Thermus_RLM
Bacteria	Deinococcus-Thermus	Deinococci	Thermales	Thermaceae	Thermus	Thermus_thermophilus	Thermus_thermophilus_HB27
Bacteria	Deinococcus-Thermus	Deinococci	Thermales	Thermaceae	Thermus	Thermus_thermophilus	Thermus_thermophilus_HB8
Bacteria	Deinococcus-Thermus	Deinococci	Thermales	Thermaceae	Thermus	Thermus_thermophilus	Thermus_thermophilus_JL_18
Bacteria	Deinococcus-Thermus	Deinococci	Thermales	Thermaceae	Thermus	Thermus_thermophilus	Thermus_thermophilus_SG0_5JP17_16
Bacteria	Dictyoglomi	Dictyoglomia	Dictyoglomales	Dictyoglomaceae	Dictyoglomus	Dictyoglomus_thermophilum	Dictyoglomus_thermophilum_H_6_12
Bacteria	Dictyoglomi	Dictyoglomia	Dictyoglomales	Dictyoglomaceae	Dictyoglomus	Dictyoglomus_turgidum	Dictyoglomus_turgidum_DSM_6724
Bacteria	Elusimicrobia	class(uncultured_Termite_group_1_bacterium_phylotype_Rs_D17)	order(uncultured_Termite_group_1_bacterium_phylotype_Rs_D17)	family(uncultured_Termite_group_1_bacterium_phylotype_Rs_D17)	genus(uncultured_Termite_group_1_bacterium_phylotype_Rs_D17)	uncultured_Termite_group_1_bacterium	uncultured_Termite_group_1_bacterium_phylotype_Rs_D17
Bacteria	Elusimicrobia	Elusimicrobia	Elusimicrobiales	Elusimicrobiaceae	Elusimicrobium	Elusimicrobium_minutum	Elusimicrobium_minutum_Pei191
Bacteria	Fibrobacteres	Fibrobacteria	Fibrobacterales	Fibrobacteraceae	Fibrobacter	Fibrobacter_succinogenes	Fibrobacter_succinogenes_S85
Bacteria	Firmicutes	Bacilli	Bacillales	Alicyclobacillaceae	Alicyclobacillus	Alicyclobacillus_acidocaldarius	Alicyclobacillus_acidocaldarius_DSM_446
Bacteria	Firmicutes	Bacilli	Bacillales	Alicyclobacillaceae	Alicyclobacillus	Alicyclobacillus_acidocaldarius	Alicyclobacillus_acidocaldarius_LAA1
Bacteria	Firmicutes	Bacilli	Bacillales	Alicyclobacillaceae	Alicyclobacillus	Alicyclobacillus_acidocaldarius	Alicyclobacillus_acidocaldarius_Tc_4_1
Bacteria	Firmicutes	Bacilli	Bacillales	Alicyclobacillaceae	Alicyclobacillus	Alicyclobacillus_hesperidum	Alicyclobacillus_hesperidum_URH17_3_68
Bacteria	Firmicutes	Bacilli	Bacillales	Alicyclobacillaceae	Kyrpidia	Kyrpidia_tusciae	Kyrpidia_tusciae_DSM_2912
Bacteria	Firmicutes	Bacilli	Bacillales	Bacillaceae	Amphibacillus	Amphibacillus_xylanus	Amphibacillus_xylanus_NBRC_15112
Bacteria	Firmicutes	Bacilli	Bacillales	Bacillaceae	Anoxybacillus	Anoxybacillus_flavithermus	Anoxybacillus_flavithermus_TNO_09_006
Bacteria	Firmicutes	Bacilli	Bacillales	Bacillaceae	Anoxybacillus	Anoxybacillus_flavithermus	Anoxybacillus_flavithermus_WK1
Bacteria	Firmicutes	Bacilli	Bacillales	Bacillaceae	Bacillus	Bacillus_alcalophilus	Bacillus_alcalophilus_ATCC_27647
Bacteria	Firmicutes	Bacilli	Bacillales	Bacillaceae	Bacillus	Bacillus_amyloliquefaciens	Bacillus_amyloliquefaciens_DSM_7
Bacteria	Firmicutes	Bacilli	Bacillales	Bacillaceae	Bacillus	Bacillus_amyloliquefaciens	Bacillus_amyloliquefaciens_FZB42
Bacteria	Firmicutes	Bacilli	Bacillales	Bacillaceae	Bacillus	Bacillus_amyloliquefaciens	Bacillus_amyloliquefaciens_IT_45
Bacteria	Firmicutes	Bacilli	Bacillales	Bacillaceae	Bacillus	Bacillus_amyloliquefaciens	Bacillus_amyloliquefaciens_LL3
Bacteria	Firmicutes	Bacilli	Bacillales	Bacillaceae	Bacillus	Bacillus_amyloliquefaciens	Bacillus_amyloliquefaciens_plantarum_AS43_3
Bacteria	Firmicutes	Bacilli	Bacillales	Bacillaceae	Bacillus	Bacillus_amyloliquefaciens	Bacillus_amyloliquefaciens_plantarum_CAU_B946
Bacteria	Firmicutes	Bacilli	Bacillales	Bacillaceae	Bacillus	Bacillus_amyloliquefaciens	Bacillus_amyloliquefaciens_plantarum_M27
Bacteria	Firmicutes	Bacilli	Bacillales	Bacillaceae	Bacillus	Bacillus_amyloliquefaciens	Bacillus_amyloliquefaciens_plantarum_YAU_B9601_Y2
Bacteria	Firmicutes	Bacilli	Bacillales	Bacillaceae	Bacillus	Bacillus_amyloliquefaciens	Bacillus_amyloliquefaciens_TA208
Bacteria	Firmicutes	Bacilli	Bacillales	Bacillaceae	Bacillus	Bacillus_amyloliquefaciens	Bacillus_amyloliquefaciens_XH7
Bacteria	Firmicutes	Bacilli	Bacillales	Bacillaceae	Bacillus	Bacillus_amyloliquefaciens	Bacillus_amyloliquefaciens_Y2
Bacteria	Firmicutes	Bacilli	Bacillales	Bacillaceae	Bacillus	Bacillus_anthracis	Bacillus_anthracis_A0174
Bacteria	Firmicutes	Bacilli	Bacillales	Bacillaceae	Bacillus	Bacillus_anthracis	Bacillus_anthracis_A0193
Bacteria	Firmicutes	Bacilli	Bacillales	Bacillaceae	Bacillus	Bacillus_anthracis	Bacillus_anthracis_A0248
Bacteria	Firmicutes	Bacilli	Bacillales	Bacillaceae	Bacillus	Bacillus_anthracis	Bacillus_anthracis_A0389
Bacteria	Firmicutes	Bacilli	Bacillales	Bacillaceae	Bacillus	Bacillus_anthracis	Bacillus_anthracis_A0442
Bacteria	Firmicutes	Bacilli	Bacillales	Bacillaceae	Bacillus	Bacillus_anthracis	Bacillus_anthracis_A0465
Bacteria	Firmicutes	Bacilli	Bacillales	Bacillaceae	Bacillus	Bacillus_anthracis	Bacillus_anthracis_A0488
Bacteria	Firmicutes	Bacilli	Bacillales	Bacillaceae	Bacillus	Bacillus_anthracis	Bacillus_anthracis_A1055
Bacteria	Firmicutes	Bacilli	Bacillales	Bacillaceae	Bacillus	Bacillus_anthracis	Bacillus_anthracis_A2012
Bacteria	Firmicutes	Bacilli	Bacillales	Bacillaceae	Bacillus	Bacillus_anthracis	Bacillus_anthracis_Ames
Bacteria	Firmicutes	Bacilli	Bacillales	Bacillaceae	Bacillus	Bacillus_anthracis	Bacillus_anthracis__Ames_Ancestor_
Bacteria	Firmicutes	Bacilli	Bacillales	Bacillaceae	Bacillus	Bacillus_anthracis	Bacillus_anthracis_Australia_94
Bacteria	Firmicutes	Bacilli	Bacillales	Bacillaceae	Bacillus	Bacillus_anthracis	Bacillus_anthracis_BF1
Bacteria	Firmicutes	Bacilli	Bacillales	Bacillaceae	Bacillus	Bacillus_anthracis	Bacillus_anthracis_CDC_684
Bacteria	Firmicutes	Bacilli	Bacillales	Bacillaceae	Bacillus	Bacillus_anthracis	Bacillus_anthracis_CNEVA_9066
Bacteria	Firmicutes	Bacilli	Bacillales	Bacillaceae	Bacillus	Bacillus_anthracis	Bacillus_anthracis_H9401
Bacteria	Firmicutes	Bacilli	Bacillales	Bacillaceae	Bacillus	Bacillus_anthracis	Bacillus_anthracis_Kruger_B
Bacteria	Firmicutes	Bacilli	Bacillales	Bacillaceae	Bacillus	Bacillus_anthracis	Bacillus_anthracis_Sterne
Bacteria	Firmicutes	Bacilli	Bacillales	Bacillaceae	Bacillus	Bacillus_anthracis	Bacillus_anthracis_Tsiankovskii_I
Bacteria	Firmicutes	Bacilli	Bacillales	Bacillaceae	Bacillus	Bacillus_anthracis	Bacillus_anthracis_UR_1
Bacteria	Firmicutes	Bacilli	Bacillales	Bacillaceae	Bacillus	Bacillus_anthracis	Bacillus_anthracis_Vollum
Bacteria	Firmicutes	Bacilli	Bacillales	Bacillaceae	Bacillus	Bacillus_anthracis	Bacillus_anthracis_Western_North_America_USA6153
Bacteria	Firmicutes	Bacilli	Bacillales	Bacillaceae	Bacillus	Bacillus_atrophaeus	Bacillus_atrophaeus_1942
Bacteria	Firmicutes	Bacilli	Bacillales	Bacillaceae	Bacillus	Bacillus_atrophaeus	Bacillus_atrophaeus_C89
Bacteria	Firmicutes	Bacilli	Bacillales	Bacillaceae	Bacillus	Bacillus_azotoformans	Bacillus_azotoformans_LMG_9581
Bacteria	Firmicutes	Bacilli	Bacillales	Bacillaceae	Bacillus	Bacillus_bataviensis	Bacillus_bataviensis_LMG_21833
Bacteria	Firmicutes	Bacilli	Bacillales	Bacillaceae	Bacillus	Bacillus_cellulosilyticus	Bacillus_cellulosilyticus_DSM_2522
Bacteria	Firmicutes	Bacilli	Bacillales	Bacillaceae	Bacillus	Bacillus_cereus	Bacillus_cereus_03BB102
Bacteria	Firmicutes	Bacilli	Bacillales	Bacillaceae	Bacillus	Bacillus_cereus	Bacillus_cereus_03BB108
Bacteria	Firmicutes	Bacilli	Bacillales	Bacillaceae	Bacillus	Bacillus_cereus	Bacillus_cereus_172560W
Bacteria	Firmicutes	Bacilli	Bacillales	Bacillaceae	Bacillus	Bacillus_cereus	Bacillus_cereus_95_8201
Bacteria	Firmicutes	Bacilli	Bacillales	Bacillaceae	Bacillus	Bacillus_cereus	Bacillus_cereus_AH1134
Bacteria	Firmicutes	Bacilli	Bacillales	Bacillaceae	Bacillus	Bacillus_cereus	Bacillus_cereus_AH1271
Bacteria	Firmicutes	Bacilli	Bacillales	Bacillaceae	Bacillus	Bacillus_cereus	Bacillus_cereus_AH1272
Bacteria	Firmicutes	Bacilli	Bacillales	Bacillaceae	Bacillus	Bacillus_cereus	Bacillus_cereus_AH1273
Bacteria	Firmicutes	Bacilli	Bacillales	Bacillaceae	Bacillus	Bacillus_cereus	Bacillus_cereus_AH187
Bacteria	Firmicutes	Bacilli	Bacillales	Bacillaceae	Bacillus	Bacillus_cereus	Bacillus_cereus_AH603
Bacteria	Firmicutes	Bacilli	Bacillales	Bacillaceae	Bacillus	Bacillus_cereus	Bacillus_cereus_AH621
Bacteria	Firmicutes	Bacilli	Bacillales	Bacillaceae	Bacillus	Bacillus_cereus	Bacillus_cereus_AH676
Bacteria	Firmicutes	Bacilli	Bacillales	Bacillaceae	Bacillus	Bacillus_cereus	Bacillus_cereus_AH820
Bacteria	Firmicutes	Bacilli	Bacillales	Bacillaceae	Bacillus	Bacillus_cereus	Bacillus_cereus_AND1407
Bacteria	Firmicutes	Bacilli	Bacillales	Bacillaceae	Bacillus	Bacillus_cereus	Bacillus_cereus_ATCC_10876
Bacteria	Firmicutes	Bacilli	Bacillales	Bacillaceae	Bacillus	Bacillus_cereus	Bacillus_cereus_ATCC_10987
Bacteria	Firmicutes	Bacilli	Bacillales	Bacillaceae	Bacillus	Bacillus_cereus	Bacillus_cereus_ATCC_14579
Bacteria	Firmicutes	Bacilli	Bacillales	Bacillaceae	Bacillus	Bacillus_cereus	Bacillus_cereus_ATCC_4342
Bacteria	Firmicutes	Bacilli	Bacillales	Bacillaceae	Bacillus	Bacillus_cereus	Bacillus_cereus_B4264
Bacteria	Firmicutes	Bacilli	Bacillales	Bacillaceae	Bacillus	Bacillus_cereus	Bacillus_cereus_BAG1O_2
Bacteria	Firmicutes	Bacilli	Bacillales	Bacillaceae	Bacillus	Bacillus_cereus	Bacillus_cereus_BAG1X1_2
Bacteria	Firmicutes	Bacilli	Bacillales	Bacillaceae	Bacillus	Bacillus_cereus	Bacillus_cereus_BAG1X1_3
Bacteria	Firmicutes	Bacilli	Bacillales	Bacillaceae	Bacillus	Bacillus_cereus	Bacillus_cereus_BAG2X1_1
Bacteria	Firmicutes	Bacilli	Bacillales	Bacillaceae	Bacillus	Bacillus_cereus	Bacillus_cereus_BAG2X1_2
Bacteria	Firmicutes	Bacilli	Bacillales	Bacillaceae	Bacillus	Bacillus_cereus	Bacillus_cereus_BAG2X1_3
Bacteria	Firmicutes	Bacilli	Bacillales	Bacillaceae	Bacillus	Bacillus_cereus	Bacillus_cereus_BAG3O_2
Bacteria	Firmicutes	Bacilli	Bacillales	Bacillaceae	Bacillus	Bacillus_cereus	Bacillus_cereus_BAG3X2_1
Bacteria	Firmicutes	Bacilli	Bacillales	Bacillaceae	Bacillus	Bacillus_cereus	Bacillus_cereus_BAG3X2_2
Bacteria	Firmicutes	Bacilli	Bacillales	Bacillaceae	Bacillus	Bacillus_cereus	Bacillus_cereus_BAG4O_1
Bacteria	Firmicutes	Bacilli	Bacillales	Bacillaceae	Bacillus	Bacillus_cereus	Bacillus_cereus_BAG4X12_1
Bacteria	Firmicutes	Bacilli	Bacillales	Bacillaceae	Bacillus	Bacillus_cereus	Bacillus_cereus_BAG4X2_1
Bacteria	Firmicutes	Bacilli	Bacillales	Bacillaceae	Bacillus	Bacillus_cereus	Bacillus_cereus_BAG5O_1
Bacteria	Firmicutes	Bacilli	Bacillales	Bacillaceae	Bacillus	Bacillus_cereus	Bacillus_cereus_BAG5X1_1
Bacteria	Firmicutes	Bacilli	Bacillales	Bacillaceae	Bacillus	Bacillus_cereus	Bacillus_cereus_BAG5X2_1
Bacteria	Firmicutes	Bacilli	Bacillales	Bacillaceae	Bacillus	Bacillus_cereus	Bacillus_cereus_BAG6O_1
Bacteria	Firmicutes	Bacilli	Bacillales	Bacillaceae	Bacillus	Bacillus_cereus	Bacillus_cereus_BAG6O_2
Bacteria	Firmicutes	Bacilli	Bacillales	Bacillaceae	Bacillus	Bacillus_cereus	Bacillus_cereus_BAG6X1_1
Bacteria	Firmicutes	Bacilli	Bacillales	Bacillaceae	Bacillus	Bacillus_cereus	Bacillus_cereus_BAG6X1_2
Bacteria	Firmicutes	Bacilli	Bacillales	Bacillaceae	Bacillus	Bacillus_cereus	Bacillus_cereus_BDRD_Cer4
Bacteria	Firmicutes	Bacilli	Bacillales	Bacillaceae	Bacillus	Bacillus_cereus	Bacillus_cereus_BDRD_ST196
Bacteria	Firmicutes	Bacilli	Bacillales	Bacillaceae	Bacillus	Bacillus_cereus	Bacillus_cereus_BDRD_ST24
Bacteria	Firmicutes	Bacilli	Bacillales	Bacillaceae	Bacillus	Bacillus_cereus	Bacillus_cereus_BDRD_ST26
Bacteria	Firmicutes	Bacilli	Bacillales	Bacillaceae	Bacillus	Bacillus_cereus	Bacillus_cereus_BGSC_6E1
Bacteria	Firmicutes	Bacilli	Bacillales	Bacillaceae	Bacillus	Bacillus_cereus	Bacillus_cereus_biovar_anthracis_CI
Bacteria	Firmicutes	Bacilli	Bacillales	Bacillaceae	Bacillus	Bacillus_cereus	Bacillus_cereus_BtB2_4
Bacteria	Firmicutes	Bacilli	Bacillales	Bacillaceae	Bacillus	Bacillus_cereus	Bacillus_cereus_CER057
Bacteria	Firmicutes	Bacilli	Bacillales	Bacillaceae	Bacillus	Bacillus_cereus	Bacillus_cereus_CER074
Bacteria	Firmicutes	Bacilli	Bacillales	Bacillaceae	Bacillus	Bacillus_cereus	Bacillus_cereus_E33L
Bacteria	Firmicutes	Bacilli	Bacillales	Bacillaceae	Bacillus	Bacillus_cereus	Bacillus_cereus_F65185
Bacteria	Firmicutes	Bacilli	Bacillales	Bacillaceae	Bacillus	Bacillus_cereus	Bacillus_cereus_F837_76
Bacteria	Firmicutes	Bacilli	Bacillales	Bacillaceae	Bacillus	Bacillus_cereus	Bacillus_cereus_FRI_35
Bacteria	Firmicutes	Bacilli	Bacillales	Bacillaceae	Bacillus	Bacillus_cereus	Bacillus_cereus_G9241
Bacteria	Firmicutes	Bacilli	Bacillales	Bacillaceae	Bacillus	Bacillus_cereus	Bacillus_cereus_G9842
Bacteria	Firmicutes	Bacilli	Bacillales	Bacillaceae	Bacillus	Bacillus_cereus	Bacillus_cereus_H3081_97
Bacteria	Firmicutes	Bacilli	Bacillales	Bacillaceae	Bacillus	Bacillus_cereus	Bacillus_cereus_HD73
Bacteria	Firmicutes	Bacilli	Bacillales	Bacillaceae	Bacillus	Bacillus_cereus	Bacillus_cereus_HuA2_1
Bacteria	Firmicutes	Bacilli	Bacillales	Bacillaceae	Bacillus	Bacillus_cereus	Bacillus_cereus_HuA2_4
Bacteria	Firmicutes	Bacilli	Bacillales	Bacillaceae	Bacillus	Bacillus_cereus	Bacillus_cereus_HuA4_10
Bacteria	Firmicutes	Bacilli	Bacillales	Bacillaceae	Bacillus	Bacillus_cereus	Bacillus_cereus_HuB1_1
Bacteria	Firmicutes	Bacilli	Bacillales	Bacillaceae	Bacillus	Bacillus_cereus	Bacillus_cereus_HuB2_9
Bacteria	Firmicutes	Bacilli	Bacillales	Bacillaceae	Bacillus	Bacillus_cereus	Bacillus_cereus_HuB4_10
Bacteria	Firmicutes	Bacilli	Bacillales	Bacillaceae	Bacillus	Bacillus_cereus	Bacillus_cereus_HuB5_5
Bacteria	Firmicutes	Bacilli	Bacillales	Bacillaceae	Bacillus	Bacillus_cereus	Bacillus_cereus_IS075
Bacteria	Firmicutes	Bacilli	Bacillales	Bacillaceae	Bacillus	Bacillus_cereus	Bacillus_cereus_ISP3191
Bacteria	Firmicutes	Bacilli	Bacillales	Bacillaceae	Bacillus	Bacillus_cereus	Bacillus_cereus_m1293
Bacteria	Firmicutes	Bacilli	Bacillales	Bacillaceae	Bacillus	Bacillus_cereus	Bacillus_cereus_m1550
Bacteria	Firmicutes	Bacilli	Bacillales	Bacillaceae	Bacillus	Bacillus_cereus	Bacillus_cereus_MC67
Bacteria	Firmicutes	Bacilli	Bacillales	Bacillaceae	Bacillus	Bacillus_cereus	Bacillus_cereus_MM3
Bacteria	Firmicutes	Bacilli	Bacillales	Bacillaceae	Bacillus	Bacillus_cereus	Bacillus_cereus_MSX_A1
Bacteria	Firmicutes	Bacilli	Bacillales	Bacillaceae	Bacillus	Bacillus_cereus	Bacillus_cereus_MSX_A12
Bacteria	Firmicutes	Bacilli	Bacillales	Bacillaceae	Bacillus	Bacillus_cereus	Bacillus_cereus_MSX_D12
Bacteria	Firmicutes	Bacilli	Bacillales	Bacillaceae	Bacillus	Bacillus_cereus	Bacillus_cereus_NC7401
Bacteria	Firmicutes	Bacilli	Bacillales	Bacillaceae	Bacillus	Bacillus_cereus	Bacillus_cereus_NVH0597_99
Bacteria	Firmicutes	Bacilli	Bacillales	Bacillaceae	Bacillus	Bacillus_cereus	Bacillus_cereus_Q1
Bacteria	Firmicutes	Bacilli	Bacillales	Bacillaceae	Bacillus	Bacillus_cereus	Bacillus_cereus_R309803
Bacteria	Firmicutes	Bacilli	Bacillales	Bacillaceae	Bacillus	Bacillus_cereus	Bacillus_cereus_Rock1_15
Bacteria	Firmicutes	Bacilli	Bacillales	Bacillaceae	Bacillus	Bacillus_cereus	Bacillus_cereus_Rock1_3
Bacteria	Firmicutes	Bacilli	Bacillales	Bacillaceae	Bacillus	Bacillus_cereus	Bacillus_cereus_Rock3_28
Bacteria	Firmicutes	Bacilli	Bacillales	Bacillaceae	Bacillus	Bacillus_cereus	Bacillus_cereus_Rock3_29
Bacteria	Firmicutes	Bacilli	Bacillales	Bacillaceae	Bacillus	Bacillus_cereus	Bacillus_cereus_Rock3_42
Bacteria	Firmicutes	Bacilli	Bacillales	Bacillaceae	Bacillus	Bacillus_cereus	Bacillus_cereus_Rock3_44
Bacteria	Firmicutes	Bacilli	Bacillales	Bacillaceae	Bacillus	Bacillus_cereus	Bacillus_cereus_Rock4_18
Bacteria	Firmicutes	Bacilli	Bacillales	Bacillaceae	Bacillus	Bacillus_cereus	Bacillus_cereus_Rock4_2
Bacteria	Firmicutes	Bacilli	Bacillales	Bacillaceae	Bacillus	Bacillus_cereus	Bacillus_cereus_SJ1
Bacteria	Firmicutes	Bacilli	Bacillales	Bacillaceae	Bacillus	Bacillus_cereus	Bacillus_cereus_VD014
Bacteria	Firmicutes	Bacilli	Bacillales	Bacillaceae	Bacillus	Bacillus_cereus	Bacillus_cereus_VD022
Bacteria	Firmicutes	Bacilli	Bacillales	Bacillaceae	Bacillus	Bacillus_cereus	Bacillus_cereus_VD045
Bacteria	Firmicutes	Bacilli	Bacillales	Bacillaceae	Bacillus	Bacillus_cereus	Bacillus_cereus_VD048
Bacteria	Firmicutes	Bacilli	Bacillales	Bacillaceae	Bacillus	Bacillus_cereus	Bacillus_cereus_VD078
Bacteria	Firmicutes	Bacilli	Bacillales	Bacillaceae	Bacillus	Bacillus_cereus	Bacillus_cereus_VD102
Bacteria	Firmicutes	Bacilli	Bacillales	Bacillaceae	Bacillus	Bacillus_cereus	Bacillus_cereus_VD107
Bacteria	Firmicutes	Bacilli	Bacillales	Bacillaceae	Bacillus	Bacillus_cereus	Bacillus_cereus_VD115
Bacteria	Firmicutes	Bacilli	Bacillales	Bacillaceae	Bacillus	Bacillus_cereus	Bacillus_cereus_VD142
Bacteria	Firmicutes	Bacilli	Bacillales	Bacillaceae	Bacillus	Bacillus_cereus	Bacillus_cereus_VD148
Bacteria	Firmicutes	Bacilli	Bacillales	Bacillaceae	Bacillus	Bacillus_cereus	Bacillus_cereus_VD154
Bacteria	Firmicutes	Bacilli	Bacillales	Bacillaceae	Bacillus	Bacillus_cereus	Bacillus_cereus_VD156
Bacteria	Firmicutes	Bacilli	Bacillales	Bacillaceae	Bacillus	Bacillus_cereus	Bacillus_cereus_VD166
Bacteria	Firmicutes	Bacilli	Bacillales	Bacillaceae	Bacillus	Bacillus_cereus	Bacillus_cereus_VD169
Bacteria	Firmicutes	Bacilli	Bacillales	Bacillaceae	Bacillus	Bacillus_cereus	Bacillus_cereus_VD200
Bacteria	Firmicutes	Bacilli	Bacillales	Bacillaceae	Bacillus	Bacillus_cereus	Bacillus_cereus_VDM022
Bacteria	Firmicutes	Bacilli	Bacillales	Bacillaceae	Bacillus	Bacillus_cereus	Bacillus_cereus_VDM034
Bacteria	Firmicutes	Bacilli	Bacillales	Bacillaceae	Bacillus	Bacillus_cereus	Bacillus_cereus_VDM062
Bacteria	Firmicutes	Bacilli	Bacillales	Bacillaceae	Bacillus	Bacillus_cereus	Bacillus_cereus_W
Bacteria	Firmicutes	Bacilli	Bacillales	Bacillaceae	Bacillus	Bacillus_clausii	Bacillus_clausii_KSM_K16
Bacteria	Firmicutes	Bacilli	Bacillales	Bacillaceae	Bacillus	Bacillus_coagulans	Bacillus_coagulans_2_6
Bacteria	Firmicutes	Bacilli	Bacillales	Bacillaceae	Bacillus	Bacillus_coagulans	Bacillus_coagulans_36D1
Bacteria	Firmicutes	Bacilli	Bacillales	Bacillaceae	Bacillus	Bacillus_coahuilensis	Bacillus_coahuilensis_m4_4
Bacteria	Firmicutes	Bacilli	Bacillales	Bacillaceae	Bacillus	Bacillus_cytotoxicus	Bacillus_cytotoxicus_NVH_391_98
Bacteria	Firmicutes	Bacilli	Bacillales	Bacillaceae	Bacillus	Bacillus_halodurans	Bacillus_halodurans_C_125
Bacteria	Firmicutes	Bacilli	Bacillales	Bacillaceae	Bacillus	Bacillus_isronensis	Bacillus_isronensis_B3W22
Bacteria	Firmicutes	Bacilli	Bacillales	Bacillaceae	Bacillus	Bacillus_licheniformis	Bacillus_licheniformis_ATCC_14580
Bacteria	Firmicutes	Bacilli	Bacillales	Bacillaceae	Bacillus	Bacillus_licheniformis	Bacillus_licheniformis_DSM_13___ATCC_14580
Bacteria	Firmicutes	Bacilli	Bacillales	Bacillaceae	Bacillus	Bacillus_licheniformis	Bacillus_licheniformis_WX_02
Bacteria	Firmicutes	Bacilli	Bacillales	Bacillaceae	Bacillus	Bacillus_macauensis	Bacillus_macauensis_ZFHKF_1
Bacteria	Firmicutes	Bacilli	Bacillales	Bacillaceae	Bacillus	Bacillus_megaterium	Bacillus_megaterium_DSM319
Bacteria	Firmicutes	Bacilli	Bacillales	Bacillaceae	Bacillus	Bacillus_megaterium	Bacillus_megaterium_QM_B1551
Bacteria	Firmicutes	Bacilli	Bacillales	Bacillaceae	Bacillus	Bacillus_megaterium	Bacillus_megaterium_WSH_002
Bacteria	Firmicutes	Bacilli	Bacillales	Bacillaceae	Bacillus	Bacillus_methanolicus	Bacillus_methanolicus_MGA3
Bacteria	Firmicutes	Bacilli	Bacillales	Bacillaceae	Bacillus	Bacillus_methanolicus	Bacillus_methanolicus_PB1
Bacteria	Firmicutes	Bacilli	Bacillales	Bacillaceae	Bacillus	Bacillus_mojavensis	Bacillus_mojavensis_RO_H_1
Bacteria	Firmicutes	Bacilli	Bacillales	Bacillaceae	Bacillus	Bacillus_mycoides	Bacillus_mycoides_DSM_2048
Bacteria	Firmicutes	Bacilli	Bacillales	Bacillaceae	Bacillus	Bacillus_mycoides	Bacillus_mycoides_Rock1_4
Bacteria	Firmicutes	Bacilli	Bacillales	Bacillaceae	Bacillus	Bacillus_mycoides	Bacillus_mycoides_Rock3_17
Bacteria	Firmicutes	Bacilli	Bacillales	Bacillaceae	Bacillus	Bacillus_pseudofirmus	Bacillus_pseudofirmus_OF4
Bacteria	Firmicutes	Bacilli	Bacillales	Bacillaceae	Bacillus	Bacillus_pseudomycoides	Bacillus_pseudomycoides_DSM_12442
Bacteria	Firmicutes	Bacilli	Bacillales	Bacillaceae	Bacillus	Bacillus_pumilus	Bacillus_pumilus_ATCC_7061
Bacteria	Firmicutes	Bacilli	Bacillales	Bacillaceae	Bacillus	Bacillus_pumilus	Bacillus_pumilus_SAFR_032
Bacteria	Firmicutes	Bacilli	Bacillales	Bacillaceae	Bacillus	Bacillus_selenitireducens	Bacillus_selenitireducens_MLS10
Bacteria	Firmicutes	Bacilli	Bacillales	Bacillaceae	Bacillus	Bacillus_smithii	Bacillus_smithii_7_3_47FAA
Bacteria	Firmicutes	Bacilli	Bacillales	Bacillaceae	Bacillus	Bacillus_sp._10403023	Bacillus_10403023
Bacteria	Firmicutes	Bacilli	Bacillales	Bacillaceae	Bacillus	Bacillus_sp._1NLA3E	Bacillus_1NLA3E
Bacteria	Firmicutes	Bacilli	Bacillales	Bacillaceae	Bacillus	Bacillus_sp._2_A_57_CT2	Bacillus_2_A_57_CT2
Bacteria	Firmicutes	Bacilli	Bacillales	Bacillaceae	Bacillus	Bacillus_sp._2_A_57_CT2	Bacillus_sp._2_A_57_CT2
Bacteria	Firmicutes	Bacilli	Bacillales	Bacillaceae	Bacillus	Bacillus_sp._5B6	Bacillus_5B6
Bacteria	Firmicutes	Bacilli	Bacillales	Bacillaceae	Bacillus	Bacillus_sp._7_6_55CFAA_CT2	Bacillus_7_6_55CFAA_CT2
Bacteria	Firmicutes	Bacilli	Bacillales	Bacillaceae	Bacillus	Bacillus_sp._7_6_55CFAA_CT2	Bacillus_sp._7_6_55CFAA_CT2
Bacteria	Firmicutes	Bacilli	Bacillales	Bacillaceae	Bacillus	Bacillus_sp._916	Bacillus_916
Bacteria	Firmicutes	Bacilli	Bacillales	Bacillaceae	Bacillus	Bacillus_sp._B14905	Bacillus_B14905
Bacteria	Firmicutes	Bacilli	Bacillales	Bacillaceae	Bacillus	Bacillus_sp._BT1B_CT2	Bacillus_BT1B_CT2
Bacteria	Firmicutes	Bacilli	Bacillales	Bacillaceae	Bacillus	Bacillus_sp._BT1B_CT2	Bacillus_sp._BT1B_CT2
Bacteria	Firmicutes	Bacilli	Bacillales	Bacillaceae	Bacillus	Bacillus_sp._HYC-10	Bacillus_HYC_10
Bacteria	Firmicutes	Bacilli	Bacillales	Bacillaceae	Bacillus	Bacillus_sp._JS	Bacillus_JS
Bacteria	Firmicutes	Bacilli	Bacillales	Bacillaceae	Bacillus	Bacillus_sp._M_2-6	Bacillus_M_2_6
Bacteria	Firmicutes	Bacilli	Bacillales	Bacillaceae	Bacillus	Bacillus_sp._m3-13	Bacillus_m3_13
Bacteria	Firmicutes	Bacilli	Bacillales	Bacillaceae	Bacillus	Bacillus_sp._NRRL_B-14911	Bacillus_NRRL_B_14911
Bacteria	Firmicutes	Bacilli	Bacillales	Bacillaceae	Bacillus	Bacillus_sp._SG-1	Bacillus_SG_1
Bacteria	Firmicutes	Bacilli	Bacillales	Bacillaceae	Bacillus	Bacillus_subtilis	Bacillus_subtilis_168
Bacteria	Firmicutes	Bacilli	Bacillales	Bacillaceae	Bacillus	Bacillus_subtilis	Bacillus_subtilis_BSn5
Bacteria	Firmicutes	Bacilli	Bacillales	Bacillaceae	Bacillus	Bacillus_subtilis	Bacillus_subtilis_BSP1
Bacteria	Firmicutes	Bacilli	Bacillales	Bacillaceae	Bacillus	Bacillus_subtilis	Bacillus_subtilis_inaquosorum_KCTC_13429
Bacteria	Firmicutes	Bacilli	Bacillales	Bacillaceae	Bacillus	Bacillus_subtilis	Bacillus_subtilis_JH642
Bacteria	Firmicutes	Bacilli	Bacillales	Bacillaceae	Bacillus	Bacillus_subtilis	Bacillus_subtilis_natto_BEST195
Bacteria	Firmicutes	Bacilli	Bacillales	Bacillaceae	Bacillus	Bacillus_subtilis	Bacillus_subtilis_NCIB_3610
Bacteria	Firmicutes	Bacilli	Bacillales	Bacillaceae	Bacillus	Bacillus_subtilis	Bacillus_subtilis_QB928
Bacteria	Firmicutes	Bacilli	Bacillales	Bacillaceae	Bacillus	Bacillus_subtilis	Bacillus_subtilis_RO_NN_1
Bacteria	Firmicutes	Bacilli	Bacillales	Bacillaceae	Bacillus	Bacillus_subtilis	Bacillus_subtilis_SC_8
Bacteria	Firmicutes	Bacilli	Bacillales	Bacillaceae	Bacillus	Bacillus_subtilis	Bacillus_subtilis_SMY
Bacteria	Firmicutes	Bacilli	Bacillales	Bacillaceae	Bacillus	Bacillus_subtilis	Bacillus_subtilis_spizizenii_ATCC_6633
Bacteria	Firmicutes	Bacilli	Bacillales	Bacillaceae	Bacillus	Bacillus_subtilis	Bacillus_subtilis_spizizenii_TU_B_10
Bacteria	Firmicutes	Bacilli	Bacillales	Bacillaceae	Bacillus	Bacillus_subtilis	Bacillus_subtilis_spizizenii_W23
Bacteria	Firmicutes	Bacilli	Bacillales	Bacillaceae	Bacillus	Bacillus_thuringiensis	Bacillus_thuringiensis_Al_Hakam
Bacteria	Firmicutes	Bacilli	Bacillales	Bacillaceae	Bacillus	Bacillus_thuringiensis	Bacillus_thuringiensis_BMB171
Bacteria	Firmicutes	Bacilli	Bacillales	Bacillaceae	Bacillus	Bacillus_thuringiensis	Bacillus_thuringiensis_Bt407
Bacteria	Firmicutes	Bacilli	Bacillales	Bacillaceae	Bacillus	Bacillus_thuringiensis	Bacillus_thuringiensis_HD_771
Bacteria	Firmicutes	Bacilli	Bacillales	Bacillaceae	Bacillus	Bacillus_thuringiensis	Bacillus_thuringiensis_HD_789
Bacteria	Firmicutes	Bacilli	Bacillales	Bacillaceae	Bacillus	Bacillus_thuringiensis	Bacillus_thuringiensis_IBL_200
Bacteria	Firmicutes	Bacilli	Bacillales	Bacillaceae	Bacillus	Bacillus_thuringiensis	Bacillus_thuringiensis_IBL_4222
Bacteria	Firmicutes	Bacilli	Bacillales	Bacillaceae	Bacillus	Bacillus_thuringiensis	Bacillus_thuringiensis_MC28
Bacteria	Firmicutes	Bacilli	Bacillales	Bacillaceae	Bacillus	Bacillus_thuringiensis	Bacillus_thuringiensis_serovar_andalousiensis_BGSC_4AW1
Bacteria	Firmicutes	Bacilli	Bacillales	Bacillaceae	Bacillus	Bacillus_thuringiensis	Bacillus_thuringiensis_serovar_berliner_ATCC_10792
Bacteria	Firmicutes	Bacilli	Bacillales	Bacillaceae	Bacillus	Bacillus_thuringiensis	Bacillus_thuringiensis_serovar_chinensis_CT_43
Bacteria	Firmicutes	Bacilli	Bacillales	Bacillaceae	Bacillus	Bacillus_thuringiensis	Bacillus_thuringiensis_serovar_finitimus_YBT_020
Bacteria	Firmicutes	Bacilli	Bacillales	Bacillaceae	Bacillus	Bacillus_thuringiensis	Bacillus_thuringiensis_serovar_huazhongensis_BGSC_4BD1
Bacteria	Firmicutes	Bacilli	Bacillales	Bacillaceae	Bacillus	Bacillus_thuringiensis	Bacillus_thuringiensis_serovar_israelensis_ATCC_35646
Bacteria	Firmicutes	Bacilli	Bacillales	Bacillaceae	Bacillus	Bacillus_thuringiensis	Bacillus_thuringiensis_serovar_konkukian_97_27
Bacteria	Firmicutes	Bacilli	Bacillales	Bacillaceae	Bacillus	Bacillus_thuringiensis	Bacillus_thuringiensis_serovar_kurstaki_T03a001
Bacteria	Firmicutes	Bacilli	Bacillales	Bacillaceae	Bacillus	Bacillus_thuringiensis	Bacillus_thuringiensis_serovar_monterrey_BGSC_4AJ1
Bacteria	Firmicutes	Bacilli	Bacillales	Bacillaceae	Bacillus	Bacillus_thuringiensis	Bacillus_thuringiensis_serovar_pakistani_T13001
Bacteria	Firmicutes	Bacilli	Bacillales	Bacillaceae	Bacillus	Bacillus_thuringiensis	Bacillus_thuringiensis_serovar_pondicheriensis_BGSC_4BA1
Bacteria	Firmicutes	Bacilli	Bacillales	Bacillaceae	Bacillus	Bacillus_thuringiensis	Bacillus_thuringiensis_serovar_pulsiensis_BGSC_4CC1
Bacteria	Firmicutes	Bacilli	Bacillales	Bacillaceae	Bacillus	Bacillus_thuringiensis	Bacillus_thuringiensis_serovar_sotto_T04001
Bacteria	Firmicutes	Bacilli	Bacillales	Bacillaceae	Bacillus	Bacillus_thuringiensis	Bacillus_thuringiensis_serovar_T01001
Bacteria	Firmicutes	Bacilli	Bacillales	Bacillaceae	Bacillus	Bacillus_thuringiensis	Bacillus_thuringiensis_serovar_tochigiensis_BGSC_4Y1
Bacteria	Firmicutes	Bacilli	Bacillales	Bacillaceae	Bacillus	Bacillus_vallismortis	Bacillus_vallismortis_DV1_F_3
Bacteria	Firmicutes	Bacilli	Bacillales	Bacillaceae	Bacillus	Bacillus_weihenstephanensis	Bacillus_weihenstephanensis_KBAB4
Bacteria	Firmicutes	Bacilli	Bacillales	Bacillaceae	Caldalkalibacillus	Caldalkalibacillus_thermarum	Caldalkalibacillus_thermarum_TA2_A1
Bacteria	Firmicutes	Bacilli	Bacillales	Bacillaceae	Geobacillus	Geobacillus_kaustophilus	Geobacillus_kaustophilus_HTA426
Bacteria	Firmicutes	Bacilli	Bacillales	Bacillaceae	Geobacillus	Geobacillus_sp._C56-T3	Geobacillus_C56_T3
Bacteria	Firmicutes	Bacilli	Bacillales	Bacillaceae	Geobacillus	Geobacillus_sp._G11MC16	Geobacillus_G11MC16
Bacteria	Firmicutes	Bacilli	Bacillales	Bacillaceae	Geobacillus	Geobacillus_sp._WCH70	Geobacillus_WCH70
Bacteria	Firmicutes	Bacilli	Bacillales	Bacillaceae	Geobacillus	Geobacillus_sp._Y412MC52	Geobacillus_Y412MC52
Bacteria	Firmicutes	Bacilli	Bacillales	Bacillaceae	Geobacillus	Geobacillus_sp._Y412MC61	Geobacillus_Y412MC61
Bacteria	Firmicutes	Bacilli	Bacillales	Bacillaceae	Geobacillus	Geobacillus_sp._Y4.1MC1	Geobacillus_Y4_1MC1
Bacteria	Firmicutes	Bacilli	Bacillales	Bacillaceae	Geobacillus	Geobacillus_thermodenitrificans	Geobacillus_thermodenitrificans_NG80_2
Bacteria	Firmicutes	Bacilli	Bacillales	Bacillaceae	Geobacillus	Geobacillus_thermoglucosidasius	Geobacillus_thermoglucosidans_TNO_09_020
Bacteria	Firmicutes	Bacilli	Bacillales	Bacillaceae	Geobacillus	Geobacillus_thermoglucosidasius	Geobacillus_thermoglucosidasius_C56_YS93
Bacteria	Firmicutes	Bacilli	Bacillales	Bacillaceae	Geobacillus	Geobacillus_thermoleovorans	Geobacillus_thermoleovorans_CCB_US3_UF5
Bacteria	Firmicutes	Bacilli	Bacillales	Bacillaceae	Halobacillus	Halobacillus_halophilus	Halobacillus_halophilus_DSM_2266
Bacteria	Firmicutes	Bacilli	Bacillales	Bacillaceae	Halobacillus	Halobacillus_sp._BAB-2008	Halobacillus_BAB_2008
Bacteria	Firmicutes	Bacilli	Bacillales	Bacillaceae	Lentibacillus	Lentibacillus_sp._Grbi	Lentibacillus_Grbi
Bacteria	Firmicutes	Bacilli	Bacillales	Bacillaceae	Lysinibacillus	Lysinibacillus_fusiformis	Lysinibacillus_fusiformis_ZC1
Bacteria	Firmicutes	Bacilli	Bacillales	Bacillaceae	Lysinibacillus	Lysinibacillus_sphaericus	Lysinibacillus_sphaericus_C3_41
Bacteria	Firmicutes	Bacilli	Bacillales	Bacillaceae	Oceanobacillus	Oceanobacillus_iheyensis	Oceanobacillus_iheyensis_HTE831
Bacteria	Firmicutes	Bacilli	Bacillales	Bacillaceae	Oceanobacillus	Oceanobacillus_sp._Ndiop	Oceanobacillus_Ndiop
Bacteria	Firmicutes	Bacilli	Bacillales	Bacillaceae	Ornithinibacillus	Ornithinibacillus_scapharcae	Ornithinibacillus_TW25
Bacteria	Firmicutes	Bacilli	Bacillales	Bacillaceae	Salimicrobium	Salimicrobium_sp._MJ3	Salimicrobium_MJ3
Bacteria	Firmicutes	Bacilli	Bacillales	family(Exiguobacterium_antarcticum_B7)	Exiguobacterium	Exiguobacterium_antarcticum	Exiguobacterium_antarcticum_B7
Bacteria	Firmicutes	Bacilli	Bacillales	family(Exiguobacterium_AT1b)	Exiguobacterium	Exiguobacterium_sp._AT1b	Exiguobacterium_AT1b
Bacteria	Firmicutes	Bacilli	Bacillales	family(Exiguobacterium_sibiricum_255_15)	Exiguobacterium	Exiguobacterium_sibiricum	Exiguobacterium_sibiricum_255_15
Bacteria	Firmicutes	Bacilli	Bacillales	family(Gemella_haemolysans_ATCC_10379)	Gemella	Gemella_haemolysans	Gemella_haemolysans_ATCC_10379
Bacteria	Firmicutes	Bacilli	Bacillales	family(Gemella_haemolysans_M341)	Gemella	Gemella_haemolysans	Gemella_haemolysans_M341
Bacteria	Firmicutes	Bacilli	Bacillales	family(Gemella_morbillorum_M424)	Gemella	Gemella_morbillorum	Gemella_morbillorum_M424
Bacteria	Firmicutes	Bacilli	Bacillales	family(Gemella_moribillum_M424)	Gemella	Gemella_morbillorum	Gemella_moribillum_M424
Bacteria	Firmicutes	Bacilli	Bacillales	family(Gemella_sanguinis_M325)	Gemella	Gemella_sanguinis	Gemella_sanguinis_M325
Bacteria	Firmicutes	Bacilli	Bacillales	Listeriaceae	genus(Listeriaceae_bacterium_TTU_M1_001)	Listeriaceae_bacterium_TTU_M1-001	Listeriaceae_bacterium_TTU_M1_001
Bacteria	Firmicutes	Bacilli	Bacillales	Listeriaceae	Listeria	Listeria_grayi	Listeria_grayi_DSM_20601
Bacteria	Firmicutes	Bacilli	Bacillales	Listeriaceae	Listeria	Listeria_innocua	Listeria_innocua_ATCC_33091
Bacteria	Firmicutes	Bacilli	Bacillales	Listeriaceae	Listeria	Listeria_innocua	Listeria_innocua_Clip11262
Bacteria	Firmicutes	Bacilli	Bacillales	Listeriaceae	Listeria	Listeria_innocua	Listeria_innocua_FSL_J1_023
Bacteria	Firmicutes	Bacilli	Bacillales	Listeriaceae	Listeria	Listeria_innocua	Listeria_innocua_FSL_S4_378
Bacteria	Firmicutes	Bacilli	Bacillales	Listeriaceae	Listeria	Listeria_ivanovii	Listeria_ivanovii_FSL_F6_596
Bacteria	Firmicutes	Bacilli	Bacillales	Listeriaceae	Listeria	Listeria_ivanovii	Listeria_ivanovii_PAM_55
Bacteria	Firmicutes	Bacilli	Bacillales	Listeriaceae	Listeria	Listeria_marthii	Listeria_marthii_FSL_S4_120
Bacteria	Firmicutes	Bacilli	Bacillales	Listeriaceae	Listeria	Listeria_monocytogenes	Listeria_monocytogenes
Bacteria	Firmicutes	Bacilli	Bacillales	Listeriaceae	Listeria	Listeria_monocytogenes	Listeria_monocytogenes_07PF0776
Bacteria	Firmicutes	Bacilli	Bacillales	Listeriaceae	Listeria	Listeria_monocytogenes	Listeria_monocytogenes_08_5923
Bacteria	Firmicutes	Bacilli	Bacillales	Listeriaceae	Listeria	Listeria_monocytogenes	Listeria_monocytogenes_10403S
Bacteria	Firmicutes	Bacilli	Bacillales	Listeriaceae	Listeria	Listeria_monocytogenes	Listeria_monocytogenes_ATCC_19117
Bacteria	Firmicutes	Bacilli	Bacillales	Listeriaceae	Listeria	Listeria_monocytogenes	Listeria_monocytogenes_Clip80459
Bacteria	Firmicutes	Bacilli	Bacillales	Listeriaceae	Listeria	Listeria_monocytogenes	Listeria_monocytogenes_EGD_e
Bacteria	Firmicutes	Bacilli	Bacillales	Listeriaceae	Listeria	Listeria_monocytogenes	Listeria_monocytogenes_F6900
Bacteria	Firmicutes	Bacilli	Bacillales	Listeriaceae	Listeria	Listeria_monocytogenes	Listeria_monocytogenes_Finland_1998
Bacteria	Firmicutes	Bacilli	Bacillales	Listeriaceae	Listeria	Listeria_monocytogenes	Listeria_monocytogenes_FSL_F2_208
Bacteria	Firmicutes	Bacilli	Bacillales	Listeriaceae	Listeria	Listeria_monocytogenes	Listeria_monocytogenes_FSL_F2_515
Bacteria	Firmicutes	Bacilli	Bacillales	Listeriaceae	Listeria	Listeria_monocytogenes	Listeria_monocytogenes_FSL_J1_175
Bacteria	Firmicutes	Bacilli	Bacillales	Listeriaceae	Listeria	Listeria_monocytogenes	Listeria_monocytogenes_FSL_J1_194
Bacteria	Firmicutes	Bacilli	Bacillales	Listeriaceae	Listeria	Listeria_monocytogenes	Listeria_monocytogenes_FSL_J1_208
Bacteria	Firmicutes	Bacilli	Bacillales	Listeriaceae	Listeria	Listeria_monocytogenes	Listeria_monocytogenes_FSL_J2_003
Bacteria	Firmicutes	Bacilli	Bacillales	Listeriaceae	Listeria	Listeria_monocytogenes	Listeria_monocytogenes_FSL_J2_064
Bacteria	Firmicutes	Bacilli	Bacillales	Listeriaceae	Listeria	Listeria_monocytogenes	Listeria_monocytogenes_FSL_J2_071
Bacteria	Firmicutes	Bacilli	Bacillales	Listeriaceae	Listeria	Listeria_monocytogenes	Listeria_monocytogenes_FSL_N1_017
Bacteria	Firmicutes	Bacilli	Bacillales	Listeriaceae	Listeria	Listeria_monocytogenes	Listeria_monocytogenes_FSL_N3_165
Bacteria	Firmicutes	Bacilli	Bacillales	Listeriaceae	Listeria	Listeria_monocytogenes	Listeria_monocytogenes_FSL_R2_503
Bacteria	Firmicutes	Bacilli	Bacillales	Listeriaceae	Listeria	Listeria_monocytogenes	Listeria_monocytogenes_FSL_R2_561
Bacteria	Firmicutes	Bacilli	Bacillales	Listeriaceae	Listeria	Listeria_monocytogenes	Listeria_monocytogenes_HCC23
Bacteria	Firmicutes	Bacilli	Bacillales	Listeriaceae	Listeria	Listeria_monocytogenes	Listeria_monocytogenes_HPB2262
Bacteria	Firmicutes	Bacilli	Bacillales	Listeriaceae	Listeria	Listeria_monocytogenes	Listeria_monocytogenes_J0161
Bacteria	Firmicutes	Bacilli	Bacillales	Listeriaceae	Listeria	Listeria_monocytogenes	Listeria_monocytogenes_J1_220
Bacteria	Firmicutes	Bacilli	Bacillales	Listeriaceae	Listeria	Listeria_monocytogenes	Listeria_monocytogenes_J1816
Bacteria	Firmicutes	Bacilli	Bacillales	Listeriaceae	Listeria	Listeria_monocytogenes	Listeria_monocytogenes_J2818
Bacteria	Firmicutes	Bacilli	Bacillales	Listeriaceae	Listeria	Listeria_monocytogenes	Listeria_monocytogenes_L312
Bacteria	Firmicutes	Bacilli	Bacillales	Listeriaceae	Listeria	Listeria_monocytogenes	Listeria_monocytogenes_LO28
Bacteria	Firmicutes	Bacilli	Bacillales	Listeriaceae	Listeria	Listeria_monocytogenes	Listeria_monocytogenes_M7
Bacteria	Firmicutes	Bacilli	Bacillales	Listeriaceae	Listeria	Listeria_monocytogenes	Listeria_monocytogenes_Scott_A
Bacteria	Firmicutes	Bacilli	Bacillales	Listeriaceae	Listeria	Listeria_monocytogenes	Listeria_monocytogenes_serotype_1_2a_F6854
Bacteria	Firmicutes	Bacilli	Bacillales	Listeriaceae	Listeria	Listeria_monocytogenes	Listeria_monocytogenes_serotype_4a_L99
Bacteria	Firmicutes	Bacilli	Bacillales	Listeriaceae	Listeria	Listeria_monocytogenes	Listeria_monocytogenes_serotype_4b_F2365
Bacteria	Firmicutes	Bacilli	Bacillales	Listeriaceae	Listeria	Listeria_monocytogenes	Listeria_monocytogenes_serotype_4b_H7858
Bacteria	Firmicutes	Bacilli	Bacillales	Listeriaceae	Listeria	Listeria_monocytogenes	Listeria_monocytogenes_serotype_4b_LL195
Bacteria	Firmicutes	Bacilli	Bacillales	Listeriaceae	Listeria	Listeria_monocytogenes	Listeria_monocytogenes_serotype_7_SLCC2482
Bacteria	Firmicutes	Bacilli	Bacillales	Listeriaceae	Listeria	Listeria_monocytogenes	Listeria_monocytogenes_SLCC2372
Bacteria	Firmicutes	Bacilli	Bacillales	Listeriaceae	Listeria	Listeria_monocytogenes	Listeria_monocytogenes_SLCC2376
Bacteria	Firmicutes	Bacilli	Bacillales	Listeriaceae	Listeria	Listeria_monocytogenes	Listeria_monocytogenes_SLCC2378
Bacteria	Firmicutes	Bacilli	Bacillales	Listeriaceae	Listeria	Listeria_monocytogenes	Listeria_monocytogenes_SLCC2479
Bacteria	Firmicutes	Bacilli	Bacillales	Listeriaceae	Listeria	Listeria_monocytogenes	Listeria_monocytogenes_SLCC2540
Bacteria	Firmicutes	Bacilli	Bacillales	Listeriaceae	Listeria	Listeria_monocytogenes	Listeria_monocytogenes_SLCC2755
Bacteria	Firmicutes	Bacilli	Bacillales	Listeriaceae	Listeria	Listeria_monocytogenes	Listeria_monocytogenes_SLCC5850
Bacteria	Firmicutes	Bacilli	Bacillales	Listeriaceae	Listeria	Listeria_monocytogenes	Listeria_monocytogenes_SLCC7179
Bacteria	Firmicutes	Bacilli	Bacillales	Listeriaceae	Listeria	Listeria_seeligeri	Listeria_seeligeri_FSL_N1_067
Bacteria	Firmicutes	Bacilli	Bacillales	Listeriaceae	Listeria	Listeria_seeligeri	Listeria_seeligeri_FSL_S4_171
Bacteria	Firmicutes	Bacilli	Bacillales	Listeriaceae	Listeria	Listeria_seeligeri	Listeria_seeligeri_serovar_1_2b_SLCC3954
Bacteria	Firmicutes	Bacilli	Bacillales	Listeriaceae	Listeria	Listeria_welshimeri	Listeria_welshimeri_serovar_6b_SLCC5334
Bacteria	Firmicutes	Bacilli	Bacillales	Paenibacillaceae	Brevibacillus	Brevibacillus_agri	Brevibacillus_agri_BAB_2500
Bacteria	Firmicutes	Bacilli	Bacillales	Paenibacillaceae	Brevibacillus	Brevibacillus_brevis	Brevibacillus_brevis_NBRC_100599
Bacteria	Firmicutes	Bacilli	Bacillales	Paenibacillaceae	Brevibacillus	Brevibacillus_laterosporus	Brevibacillus_laterosporus_GI_9
Bacteria	Firmicutes	Bacilli	Bacillales	Paenibacillaceae	Brevibacillus	Brevibacillus_laterosporus	Brevibacillus_laterosporus_LMG_15441
Bacteria	Firmicutes	Bacilli	Bacillales	Paenibacillaceae	Brevibacillus	Brevibacillus_sp._BC25	Brevibacillus_BC25
Bacteria	Firmicutes	Bacilli	Bacillales	Paenibacillaceae	Brevibacillus	Brevibacillus_sp._CF112	Brevibacillus_CF112
Bacteria	Firmicutes	Bacilli	Bacillales	Paenibacillaceae	Paenibacillus	Paenibacillus_alvei	Paenibacillus_alvei_DSM_29
Bacteria	Firmicutes	Bacilli	Bacillales	Paenibacillaceae	Paenibacillus	Paenibacillus_curdlanolyticus	Paenibacillus_curdlanolyticus_YK9
Bacteria	Firmicutes	Bacilli	Bacillales	Paenibacillaceae	Paenibacillus	Paenibacillus_dendritiformis	Paenibacillus_dendritiformis_C454
Bacteria	Firmicutes	Bacilli	Bacillales	Paenibacillaceae	Paenibacillus	Paenibacillus_elgii	Paenibacillus_elgii_B69
Bacteria	Firmicutes	Bacilli	Bacillales	Paenibacillaceae	Paenibacillus	Paenibacillus_lactis	Paenibacillus_lactis_154
Bacteria	Firmicutes	Bacilli	Bacillales	Paenibacillaceae	Paenibacillus	Paenibacillus_larvae	Paenibacillus_larvae_B_3650
Bacteria	Firmicutes	Bacilli	Bacillales	Paenibacillaceae	Paenibacillus	Paenibacillus_larvae	Paenibacillus_larvae_BRL_230010
Bacteria	Firmicutes	Bacilli	Bacillales	Paenibacillaceae	Paenibacillus	Paenibacillus_mucilaginosus	Paenibacillus_mucilaginosus_3016
Bacteria	Firmicutes	Bacilli	Bacillales	Paenibacillaceae	Paenibacillus	Paenibacillus_mucilaginosus	Paenibacillus_mucilaginosus_K02
Bacteria	Firmicutes	Bacilli	Bacillales	Paenibacillaceae	Paenibacillus	Paenibacillus_mucilaginosus	Paenibacillus_mucilaginosus_KNP414
Bacteria	Firmicutes	Bacilli	Bacillales	Paenibacillaceae	Paenibacillus	Paenibacillus_peoriae	Paenibacillus_peoriae_KCTC_3763
Bacteria	Firmicutes	Bacilli	Bacillales	Paenibacillaceae	Paenibacillus	Paenibacillus_polymyxa	Paenibacillus_polymyxa_E681
Bacteria	Firmicutes	Bacilli	Bacillales	Paenibacillaceae	Paenibacillus	Paenibacillus_polymyxa	Paenibacillus_polymyxa_M1
Bacteria	Firmicutes	Bacilli	Bacillales	Paenibacillaceae	Paenibacillus	Paenibacillus_polymyxa	Paenibacillus_polymyxa_SC2
Bacteria	Firmicutes	Bacilli	Bacillales	Paenibacillaceae	Paenibacillus	Paenibacillus_popilliae	Paenibacillus_popilliae_ATCC_14706
Bacteria	Firmicutes	Bacilli	Bacillales	Paenibacillaceae	Paenibacillus	Paenibacillus_sp._Aloe-11	Paenibacillus_Aloe_11
Bacteria	Firmicutes	Bacilli	Bacillales	Paenibacillaceae	Paenibacillus	Paenibacillus_sp._HGF5	Paenibacillus_HGF5
Bacteria	Firmicutes	Bacilli	Bacillales	Paenibacillaceae	Paenibacillus	Paenibacillus_sp._HGF5	Paenibacillus_sp._HGF5
Bacteria	Firmicutes	Bacilli	Bacillales	Paenibacillaceae	Paenibacillus	Paenibacillus_sp._HGF7	Paenibacillus_HGF7
Bacteria	Firmicutes	Bacilli	Bacillales	Paenibacillaceae	Paenibacillus	Paenibacillus_sp._HGF7	Paenibacillus_sp._HGF7
Bacteria	Firmicutes	Bacilli	Bacillales	Paenibacillaceae	Paenibacillus	Paenibacillus_sp._JC66	Paenibacillus_JC66
Bacteria	Firmicutes	Bacilli	Bacillales	Paenibacillaceae	Paenibacillus	Paenibacillus_sp._JDR-2	Paenibacillus_JDR_2
Bacteria	Firmicutes	Bacilli	Bacillales	Paenibacillaceae	Paenibacillus	Paenibacillus_sp._oral_taxon_786	Paenibacillus_oral_taxon_786_D14
Bacteria	Firmicutes	Bacilli	Bacillales	Paenibacillaceae	Paenibacillus	Paenibacillus_sp._oral_taxon_786	Paenibacillus_sp._oral_taxon_786_str._D14
Bacteria	Firmicutes	Bacilli	Bacillales	Paenibacillaceae	Paenibacillus	Paenibacillus_sp._Y412MC10	Paenibacillus_Y412MC10
Bacteria	Firmicutes	Bacilli	Bacillales	Paenibacillaceae	Paenibacillus	Paenibacillus_terrae	Paenibacillus_terrae_HPL_003
Bacteria	Firmicutes	Bacilli	Bacillales	Paenibacillaceae	Paenibacillus	Paenibacillus_vortex	Paenibacillus_vortex_V453
Bacteria	Firmicutes	Bacilli	Bacillales	Paenibacillaceae	Thermobacillus	Thermobacillus_composti	Thermobacillus_composti_KWC4
Bacteria	Firmicutes	Bacilli	Bacillales	Planococcaceae	Kurthia	Kurthia_sp._JC30	Kurthia_JC30
Bacteria	Firmicutes	Bacilli	Bacillales	Planococcaceae	Kurthia	Kurthia_sp._JC8E	Kurthia_JC8E
Bacteria	Firmicutes	Bacilli	Bacillales	Planococcaceae	Planococcus	Planococcus_antarcticus	Planococcus_antarcticus_DSM_14505
Bacteria	Firmicutes	Bacilli	Bacillales	Planococcaceae	Planococcus	Planococcus_donghaensis	Planococcus_donghaensis_MPA1U2
Bacteria	Firmicutes	Bacilli	Bacillales	Planococcaceae	Solibacillus	Solibacillus_silvestris	Solibacillus_silvestris_StLB046
Bacteria	Firmicutes	Bacilli	Bacillales	Planococcaceae	Sporosarcina	Sporosarcina_newyorkensis	Sporosarcina_newyorkensis
Bacteria	Firmicutes	Bacilli	Bacillales	Planococcaceae	Sporosarcina	Sporosarcina_newyorkensis	Sporosarcina_newyorkensis_2681
Bacteria	Firmicutes	Bacilli	Bacillales	Sporolactobacillaceae	Sporolactobacillus	Sporolactobacillus_inulinus	Sporolactobacillus_inulinus_CASD
Bacteria	Firmicutes	Bacilli	Bacillales	Sporolactobacillaceae	Sporolactobacillus	Sporolactobacillus_vineae	Sporolactobacillus_vineae_DSM_21990___SL153
Bacteria	Firmicutes	Bacilli	Bacillales	Staphylococcaceae	Macrococcus	Macrococcus_caseolyticus	Macrococcus_caseolyticus_JCSC5402
Bacteria	Firmicutes	Bacilli	Bacillales	Staphylococcaceae	Staphylococcus	Staphylococcus_arlettae	Staphylococcus_arlettae_CVD059
Bacteria	Firmicutes	Bacilli	Bacillales	Staphylococcaceae	Staphylococcus	Staphylococcus_aureus	Staphylococcus_aureus_04_02981
Bacteria	Firmicutes	Bacilli	Bacillales	Staphylococcaceae	Staphylococcus	Staphylococcus_aureus	Staphylococcus_aureus_08BA02176
Bacteria	Firmicutes	Bacilli	Bacillales	Staphylococcaceae	Staphylococcus	Staphylococcus_aureus	Staphylococcus_aureus_11819_97
Bacteria	Firmicutes	Bacilli	Bacillales	Staphylococcaceae	Staphylococcus	Staphylococcus_aureus	Staphylococcus_aureus_132
Bacteria	Firmicutes	Bacilli	Bacillales	Staphylococcaceae	Staphylococcus	Staphylococcus_aureus	Staphylococcus_aureus_21172
Bacteria	Firmicutes	Bacilli	Bacillales	Staphylococcaceae	Staphylococcus	Staphylococcus_aureus	Staphylococcus_aureus_21178
Bacteria	Firmicutes	Bacilli	Bacillales	Staphylococcaceae	Staphylococcus	Staphylococcus_aureus	Staphylococcus_aureus_21189
Bacteria	Firmicutes	Bacilli	Bacillales	Staphylococcaceae	Staphylococcus	Staphylococcus_aureus	Staphylococcus_aureus_21193
Bacteria	Firmicutes	Bacilli	Bacillales	Staphylococcaceae	Staphylococcus	Staphylococcus_aureus	Staphylococcus_aureus_21194
Bacteria	Firmicutes	Bacilli	Bacillales	Staphylococcaceae	Staphylococcus	Staphylococcus_aureus	Staphylococcus_aureus_21195
Bacteria	Firmicutes	Bacilli	Bacillales	Staphylococcaceae	Staphylococcus	Staphylococcus_aureus	Staphylococcus_aureus_21196
Bacteria	Firmicutes	Bacilli	Bacillales	Staphylococcaceae	Staphylococcus	Staphylococcus_aureus	Staphylococcus_aureus_21200
Bacteria	Firmicutes	Bacilli	Bacillales	Staphylococcaceae	Staphylococcus	Staphylococcus_aureus	Staphylococcus_aureus_21201
Bacteria	Firmicutes	Bacilli	Bacillales	Staphylococcaceae	Staphylococcus	Staphylococcus_aureus	Staphylococcus_aureus_21202
Bacteria	Firmicutes	Bacilli	Bacillales	Staphylococcaceae	Staphylococcus	Staphylococcus_aureus	Staphylococcus_aureus_21209
Bacteria	Firmicutes	Bacilli	Bacillales	Staphylococcaceae	Staphylococcus	Staphylococcus_aureus	Staphylococcus_aureus_21232
Bacteria	Firmicutes	Bacilli	Bacillales	Staphylococcaceae	Staphylococcus	Staphylococcus_aureus	Staphylococcus_aureus_21235
Bacteria	Firmicutes	Bacilli	Bacillales	Staphylococcaceae	Staphylococcus	Staphylococcus_aureus	Staphylococcus_aureus_21236
Bacteria	Firmicutes	Bacilli	Bacillales	Staphylococcaceae	Staphylococcus	Staphylococcus_aureus	Staphylococcus_aureus_21252
Bacteria	Firmicutes	Bacilli	Bacillales	Staphylococcaceae	Staphylococcus	Staphylococcus_aureus	Staphylococcus_aureus_21259
Bacteria	Firmicutes	Bacilli	Bacillales	Staphylococcaceae	Staphylococcus	Staphylococcus_aureus	Staphylococcus_aureus_21262
Bacteria	Firmicutes	Bacilli	Bacillales	Staphylococcaceae	Staphylococcus	Staphylococcus_aureus	Staphylococcus_aureus_21264
Bacteria	Firmicutes	Bacilli	Bacillales	Staphylococcaceae	Staphylococcus	Staphylococcus_aureus	Staphylococcus_aureus_21266
Bacteria	Firmicutes	Bacilli	Bacillales	Staphylococcaceae	Staphylococcus	Staphylococcus_aureus	Staphylococcus_aureus_21269
Bacteria	Firmicutes	Bacilli	Bacillales	Staphylococcaceae	Staphylococcus	Staphylococcus_aureus	Staphylococcus_aureus_21272
Bacteria	Firmicutes	Bacilli	Bacillales	Staphylococcaceae	Staphylococcus	Staphylococcus_aureus	Staphylococcus_aureus_21282
Bacteria	Firmicutes	Bacilli	Bacillales	Staphylococcaceae	Staphylococcus	Staphylococcus_aureus	Staphylococcus_aureus_21283
Bacteria	Firmicutes	Bacilli	Bacillales	Staphylococcaceae	Staphylococcus	Staphylococcus_aureus	Staphylococcus_aureus_21305
Bacteria	Firmicutes	Bacilli	Bacillales	Staphylococcaceae	Staphylococcus	Staphylococcus_aureus	Staphylococcus_aureus_21310
Bacteria	Firmicutes	Bacilli	Bacillales	Staphylococcaceae	Staphylococcus	Staphylococcus_aureus	Staphylococcus_aureus_21318
Bacteria	Firmicutes	Bacilli	Bacillales	Staphylococcaceae	Staphylococcus	Staphylococcus_aureus	Staphylococcus_aureus_21331
Bacteria	Firmicutes	Bacilli	Bacillales	Staphylococcaceae	Staphylococcus	Staphylococcus_aureus	Staphylococcus_aureus_21333
Bacteria	Firmicutes	Bacilli	Bacillales	Staphylococcaceae	Staphylococcus	Staphylococcus_aureus	Staphylococcus_aureus_21334
Bacteria	Firmicutes	Bacilli	Bacillales	Staphylococcaceae	Staphylococcus	Staphylococcus_aureus	Staphylococcus_aureus_21340
Bacteria	Firmicutes	Bacilli	Bacillales	Staphylococcaceae	Staphylococcus	Staphylococcus_aureus	Staphylococcus_aureus_21342
Bacteria	Firmicutes	Bacilli	Bacillales	Staphylococcaceae	Staphylococcus	Staphylococcus_aureus	Staphylococcus_aureus_21343
Bacteria	Firmicutes	Bacilli	Bacillales	Staphylococcaceae	Staphylococcus	Staphylococcus_aureus	Staphylococcus_aureus_21345
Bacteria	Firmicutes	Bacilli	Bacillales	Staphylococcaceae	Staphylococcus	Staphylococcus_aureus	Staphylococcus_aureus_55_2053
Bacteria	Firmicutes	Bacilli	Bacillales	Staphylococcaceae	Staphylococcus	Staphylococcus_aureus	Staphylococcus_aureus_58_424
Bacteria	Firmicutes	Bacilli	Bacillales	Staphylococcaceae	Staphylococcus	Staphylococcus_aureus	Staphylococcus_aureus_65_1322
Bacteria	Firmicutes	Bacilli	Bacillales	Staphylococcaceae	Staphylococcus	Staphylococcus_aureus	Staphylococcus_aureus_68_397
Bacteria	Firmicutes	Bacilli	Bacillales	Staphylococcaceae	Staphylococcus	Staphylococcus_aureus	Staphylococcus_aureus_71193
Bacteria	Firmicutes	Bacilli	Bacillales	Staphylococcaceae	Staphylococcus	Staphylococcus_aureus	Staphylococcus_aureus_930918_3
Bacteria	Firmicutes	Bacilli	Bacillales	Staphylococcaceae	Staphylococcus	Staphylococcus_aureus	Staphylococcus_aureus_A017934_97
Bacteria	Firmicutes	Bacilli	Bacillales	Staphylococcaceae	Staphylococcus	Staphylococcus_aureus	Staphylococcus_aureus_A10102
Bacteria	Firmicutes	Bacilli	Bacillales	Staphylococcaceae	Staphylococcus	Staphylococcus_aureus	Staphylococcus_aureus_A5937
Bacteria	Firmicutes	Bacilli	Bacillales	Staphylococcaceae	Staphylococcus	Staphylococcus_aureus	Staphylococcus_aureus_A5948
Bacteria	Firmicutes	Bacilli	Bacillales	Staphylococcaceae	Staphylococcus	Staphylococcus_aureus	Staphylococcus_aureus_A6224
Bacteria	Firmicutes	Bacilli	Bacillales	Staphylococcaceae	Staphylococcus	Staphylococcus_aureus	Staphylococcus_aureus_A6300
Bacteria	Firmicutes	Bacilli	Bacillales	Staphylococcaceae	Staphylococcus	Staphylococcus_aureus	Staphylococcus_aureus_A8115
Bacteria	Firmicutes	Bacilli	Bacillales	Staphylococcaceae	Staphylococcus	Staphylococcus_aureus	Staphylococcus_aureus_A8117
Bacteria	Firmicutes	Bacilli	Bacillales	Staphylococcaceae	Staphylococcus	Staphylococcus_aureus	Staphylococcus_aureus_A8796
Bacteria	Firmicutes	Bacilli	Bacillales	Staphylococcaceae	Staphylococcus	Staphylococcus_aureus	Staphylococcus_aureus_A8819
Bacteria	Firmicutes	Bacilli	Bacillales	Staphylococcaceae	Staphylococcus	Staphylococcus_aureus	Staphylococcus_aureus_A9299
Bacteria	Firmicutes	Bacilli	Bacillales	Staphylococcaceae	Staphylococcus	Staphylococcus_aureus	Staphylococcus_aureus_A9635
Bacteria	Firmicutes	Bacilli	Bacillales	Staphylococcaceae	Staphylococcus	Staphylococcus_aureus	Staphylococcus_aureus_A9719
Bacteria	Firmicutes	Bacilli	Bacillales	Staphylococcaceae	Staphylococcus	Staphylococcus_aureus	Staphylococcus_aureus_A9754
Bacteria	Firmicutes	Bacilli	Bacillales	Staphylococcaceae	Staphylococcus	Staphylococcus_aureus	Staphylococcus_aureus_A9763
Bacteria	Firmicutes	Bacilli	Bacillales	Staphylococcaceae	Staphylococcus	Staphylococcus_aureus	Staphylococcus_aureus_A9765
Bacteria	Firmicutes	Bacilli	Bacillales	Staphylococcaceae	Staphylococcus	Staphylococcus_aureus	Staphylococcus_aureus_A9781
Bacteria	Firmicutes	Bacilli	Bacillales	Staphylococcaceae	Staphylococcus	Staphylococcus_aureus	Staphylococcus_aureus_ATCC_51811
Bacteria	Firmicutes	Bacilli	Bacillales	Staphylococcaceae	Staphylococcus	Staphylococcus_aureus	Staphylococcus_aureus_ATCC_BAA_39
Bacteria	Firmicutes	Bacilli	Bacillales	Staphylococcaceae	Staphylococcus	Staphylococcus_aureus	Staphylococcus_aureus_Btn1260
Bacteria	Firmicutes	Bacilli	Bacillales	Staphylococcaceae	Staphylococcus	Staphylococcus_aureus	Staphylococcus_aureus_C101
Bacteria	Firmicutes	Bacilli	Bacillales	Staphylococcaceae	Staphylococcus	Staphylococcus_aureus	Staphylococcus_aureus_C160
Bacteria	Firmicutes	Bacilli	Bacillales	Staphylococcaceae	Staphylococcus	Staphylococcus_aureus	Staphylococcus_aureus_C427
Bacteria	Firmicutes	Bacilli	Bacillales	Staphylococcaceae	Staphylococcus	Staphylococcus_aureus	Staphylococcus_aureus_CF_Marseille
Bacteria	Firmicutes	Bacilli	Bacillales	Staphylococcaceae	Staphylococcus	Staphylococcus_aureus	Staphylococcus_aureus_CGS00
Bacteria	Firmicutes	Bacilli	Bacillales	Staphylococcaceae	Staphylococcus	Staphylococcus_aureus	Staphylococcus_aureus_CGS01
Bacteria	Firmicutes	Bacilli	Bacillales	Staphylococcaceae	Staphylococcus	Staphylococcus_aureus	Staphylococcus_aureus_CGS03
Bacteria	Firmicutes	Bacilli	Bacillales	Staphylococcaceae	Staphylococcus	Staphylococcus_aureus	Staphylococcus_aureus_CIG1057
Bacteria	Firmicutes	Bacilli	Bacillales	Staphylococcaceae	Staphylococcus	Staphylococcus_aureus	Staphylococcus_aureus_CIG1096
Bacteria	Firmicutes	Bacilli	Bacillales	Staphylococcaceae	Staphylococcus	Staphylococcus_aureus	Staphylococcus_aureus_CIG1114
Bacteria	Firmicutes	Bacilli	Bacillales	Staphylococcaceae	Staphylococcus	Staphylococcus_aureus	Staphylococcus_aureus_CIG1150
Bacteria	Firmicutes	Bacilli	Bacillales	Staphylococcaceae	Staphylococcus	Staphylococcus_aureus	Staphylococcus_aureus_CIG1165
Bacteria	Firmicutes	Bacilli	Bacillales	Staphylococcaceae	Staphylococcus	Staphylococcus_aureus	Staphylococcus_aureus_CIG1176
Bacteria	Firmicutes	Bacilli	Bacillales	Staphylococcaceae	Staphylococcus	Staphylococcus_aureus	Staphylococcus_aureus_CIG1213
Bacteria	Firmicutes	Bacilli	Bacillales	Staphylococcaceae	Staphylococcus	Staphylococcus_aureus	Staphylococcus_aureus_CIG1214
Bacteria	Firmicutes	Bacilli	Bacillales	Staphylococcaceae	Staphylococcus	Staphylococcus_aureus	Staphylococcus_aureus_CIG1233
Bacteria	Firmicutes	Bacilli	Bacillales	Staphylococcaceae	Staphylococcus	Staphylococcus_aureus	Staphylococcus_aureus_CIG1242
Bacteria	Firmicutes	Bacilli	Bacillales	Staphylococcaceae	Staphylococcus	Staphylococcus_aureus	Staphylococcus_aureus_CIG1267
Bacteria	Firmicutes	Bacilli	Bacillales	Staphylococcaceae	Staphylococcus	Staphylococcus_aureus	Staphylococcus_aureus_CIG149
Bacteria	Firmicutes	Bacilli	Bacillales	Staphylococcaceae	Staphylococcus	Staphylococcus_aureus	Staphylococcus_aureus_CIG1500
Bacteria	Firmicutes	Bacilli	Bacillales	Staphylococcaceae	Staphylococcus	Staphylococcus_aureus	Staphylococcus_aureus_CIG1524
Bacteria	Firmicutes	Bacilli	Bacillales	Staphylococcaceae	Staphylococcus	Staphylococcus_aureus	Staphylococcus_aureus_CIG1605
Bacteria	Firmicutes	Bacilli	Bacillales	Staphylococcaceae	Staphylococcus	Staphylococcus_aureus	Staphylococcus_aureus_CIG1612
Bacteria	Firmicutes	Bacilli	Bacillales	Staphylococcaceae	Staphylococcus	Staphylococcus_aureus	Staphylococcus_aureus_CIG1750
Bacteria	Firmicutes	Bacilli	Bacillales	Staphylococcaceae	Staphylococcus	Staphylococcus_aureus	Staphylococcus_aureus_CIG1769
Bacteria	Firmicutes	Bacilli	Bacillales	Staphylococcaceae	Staphylococcus	Staphylococcus_aureus	Staphylococcus_aureus_CIG1770
Bacteria	Firmicutes	Bacilli	Bacillales	Staphylococcaceae	Staphylococcus	Staphylococcus_aureus	Staphylococcus_aureus_CIG1835
Bacteria	Firmicutes	Bacilli	Bacillales	Staphylococcaceae	Staphylococcus	Staphylococcus_aureus	Staphylococcus_aureus_CIG2018
Bacteria	Firmicutes	Bacilli	Bacillales	Staphylococcaceae	Staphylococcus	Staphylococcus_aureus	Staphylococcus_aureus_CIG290
Bacteria	Firmicutes	Bacilli	Bacillales	Staphylococcaceae	Staphylococcus	Staphylococcus_aureus	Staphylococcus_aureus_CIG547
Bacteria	Firmicutes	Bacilli	Bacillales	Staphylococcaceae	Staphylococcus	Staphylococcus_aureus	Staphylococcus_aureus_CIGC128
Bacteria	Firmicutes	Bacilli	Bacillales	Staphylococcaceae	Staphylococcus	Staphylococcus_aureus	Staphylococcus_aureus_CIGC340D
Bacteria	Firmicutes	Bacilli	Bacillales	Staphylococcaceae	Staphylococcus	Staphylococcus_aureus	Staphylococcus_aureus_CIGC341D
Bacteria	Firmicutes	Bacilli	Bacillales	Staphylococcaceae	Staphylococcus	Staphylococcus_aureus	Staphylococcus_aureus_CIGC345D
Bacteria	Firmicutes	Bacilli	Bacillales	Staphylococcaceae	Staphylococcus	Staphylococcus_aureus	Staphylococcus_aureus_CIGC348
Bacteria	Firmicutes	Bacilli	Bacillales	Staphylococcaceae	Staphylococcus	Staphylococcus_aureus	Staphylococcus_aureus_CIGC93
Bacteria	Firmicutes	Bacilli	Bacillales	Staphylococcaceae	Staphylococcus	Staphylococcus_aureus	Staphylococcus_aureus_CM05
Bacteria	Firmicutes	Bacilli	Bacillales	Staphylococcaceae	Staphylococcus	Staphylococcus_aureus	Staphylococcus_aureus_CO_23
Bacteria	Firmicutes	Bacilli	Bacillales	Staphylococcaceae	Staphylococcus	Staphylococcus_aureus	Staphylococcus_aureus_COL
Bacteria	Firmicutes	Bacilli	Bacillales	Staphylococcaceae	Staphylococcus	Staphylococcus_aureus	Staphylococcus_aureus_D139
Bacteria	Firmicutes	Bacilli	Bacillales	Staphylococcaceae	Staphylococcus	Staphylococcus_aureus	Staphylococcus_aureus_D30
Bacteria	Firmicutes	Bacilli	Bacillales	Staphylococcaceae	Staphylococcus	Staphylococcus_aureus	Staphylococcus_aureus_DR10
Bacteria	Firmicutes	Bacilli	Bacillales	Staphylococcaceae	Staphylococcus	Staphylococcus_aureus	Staphylococcus_aureus_DSM_20231
Bacteria	Firmicutes	Bacilli	Bacillales	Staphylococcaceae	Staphylococcus	Staphylococcus_aureus	Staphylococcus_aureus_E1410
Bacteria	Firmicutes	Bacilli	Bacillales	Staphylococcaceae	Staphylococcus	Staphylococcus_aureus	Staphylococcus_aureus_ECT_R_2
Bacteria	Firmicutes	Bacilli	Bacillales	Staphylococcaceae	Staphylococcus	Staphylococcus_aureus	Staphylococcus_aureus_ED133
Bacteria	Firmicutes	Bacilli	Bacillales	Staphylococcaceae	Staphylococcus	Staphylococcus_aureus	Staphylococcus_aureus_ED98
Bacteria	Firmicutes	Bacilli	Bacillales	Staphylococcaceae	Staphylococcus	Staphylococcus_aureus	Staphylococcus_aureus_EMRSA16
Bacteria	Firmicutes	Bacilli	Bacillales	Staphylococcaceae	Staphylococcus	Staphylococcus_aureus	Staphylococcus_aureus_H19
Bacteria	Firmicutes	Bacilli	Bacillales	Staphylococcaceae	Staphylococcus	Staphylococcus_aureus	Staphylococcus_aureus_HO_5096_0412
Bacteria	Firmicutes	Bacilli	Bacillales	Staphylococcaceae	Staphylococcus	Staphylococcus_aureus	Staphylococcus_aureus_IS_105
Bacteria	Firmicutes	Bacilli	Bacillales	Staphylococcaceae	Staphylococcus	Staphylococcus_aureus	Staphylococcus_aureus_IS_111
Bacteria	Firmicutes	Bacilli	Bacillales	Staphylococcaceae	Staphylococcus	Staphylococcus_aureus	Staphylococcus_aureus_IS_122
Bacteria	Firmicutes	Bacilli	Bacillales	Staphylococcaceae	Staphylococcus	Staphylococcus_aureus	Staphylococcus_aureus_IS_125
Bacteria	Firmicutes	Bacilli	Bacillales	Staphylococcaceae	Staphylococcus	Staphylococcus_aureus	Staphylococcus_aureus_IS_157
Bacteria	Firmicutes	Bacilli	Bacillales	Staphylococcaceae	Staphylococcus	Staphylococcus_aureus	Staphylococcus_aureus_IS_160
Bacteria	Firmicutes	Bacilli	Bacillales	Staphylococcaceae	Staphylococcus	Staphylococcus_aureus	Staphylococcus_aureus_IS_189
Bacteria	Firmicutes	Bacilli	Bacillales	Staphylococcaceae	Staphylococcus	Staphylococcus_aureus	Staphylococcus_aureus_IS_24
Bacteria	Firmicutes	Bacilli	Bacillales	Staphylococcaceae	Staphylococcus	Staphylococcus_aureus	Staphylococcus_aureus_IS_250
Bacteria	Firmicutes	Bacilli	Bacillales	Staphylococcaceae	Staphylococcus	Staphylococcus_aureus	Staphylococcus_aureus_IS_3
Bacteria	Firmicutes	Bacilli	Bacillales	Staphylococcaceae	Staphylococcus	Staphylococcus_aureus	Staphylococcus_aureus_IS_55
Bacteria	Firmicutes	Bacilli	Bacillales	Staphylococcaceae	Staphylococcus	Staphylococcus_aureus	Staphylococcus_aureus_IS_88
Bacteria	Firmicutes	Bacilli	Bacillales	Staphylococcaceae	Staphylococcus	Staphylococcus_aureus	Staphylococcus_aureus_IS_91
Bacteria	Firmicutes	Bacilli	Bacillales	Staphylococcaceae	Staphylococcus	Staphylococcus_aureus	Staphylococcus_aureus_IS_99
Bacteria	Firmicutes	Bacilli	Bacillales	Staphylococcaceae	Staphylococcus	Staphylococcus_aureus	Staphylococcus_aureus_IS_K
Bacteria	Firmicutes	Bacilli	Bacillales	Staphylococcaceae	Staphylococcus	Staphylococcus_aureus	Staphylococcus_aureus_IS_M
Bacteria	Firmicutes	Bacilli	Bacillales	Staphylococcaceae	Staphylococcus	Staphylococcus_aureus	Staphylococcus_aureus_JH1
Bacteria	Firmicutes	Bacilli	Bacillales	Staphylococcaceae	Staphylococcus	Staphylococcus_aureus	Staphylococcus_aureus_JH9
Bacteria	Firmicutes	Bacilli	Bacillales	Staphylococcaceae	Staphylococcus	Staphylococcus_aureus	Staphylococcus_aureus_JKD6008
Bacteria	Firmicutes	Bacilli	Bacillales	Staphylococcaceae	Staphylococcus	Staphylococcus_aureus	Staphylococcus_aureus_JKD6009
Bacteria	Firmicutes	Bacilli	Bacillales	Staphylococcaceae	Staphylococcus	Staphylococcus_aureus	Staphylococcus_aureus_JKD6159
Bacteria	Firmicutes	Bacilli	Bacillales	Staphylococcaceae	Staphylococcus	Staphylococcus_aureus	Staphylococcus_aureus_LGA251
Bacteria	Firmicutes	Bacilli	Bacillales	Staphylococcaceae	Staphylococcus	Staphylococcus_aureus	Staphylococcus_aureus_M013
Bacteria	Firmicutes	Bacilli	Bacillales	Staphylococcaceae	Staphylococcus	Staphylococcus_aureus	Staphylococcus_aureus_M1015
Bacteria	Firmicutes	Bacilli	Bacillales	Staphylococcaceae	Staphylococcus	Staphylococcus_aureus	Staphylococcus_aureus_M809
Bacteria	Firmicutes	Bacilli	Bacillales	Staphylococcaceae	Staphylococcus	Staphylococcus_aureus	Staphylococcus_aureus_M876
Bacteria	Firmicutes	Bacilli	Bacillales	Staphylococcaceae	Staphylococcus	Staphylococcus_aureus	Staphylococcus_aureus_M899
Bacteria	Firmicutes	Bacilli	Bacillales	Staphylococcaceae	Staphylococcus	Staphylococcus_aureus	Staphylococcus_aureus_MN8
Bacteria	Firmicutes	Bacilli	Bacillales	Staphylococcaceae	Staphylococcus	Staphylococcus_aureus	Staphylococcus_aureus_MR1
Bacteria	Firmicutes	Bacilli	Bacillales	Staphylococcaceae	Staphylococcus	Staphylococcus_aureus	Staphylococcus_aureus_MRSA131
Bacteria	Firmicutes	Bacilli	Bacillales	Staphylococcaceae	Staphylococcus	Staphylococcus_aureus	Staphylococcus_aureus_MRSA177
Bacteria	Firmicutes	Bacilli	Bacillales	Staphylococcaceae	Staphylococcus	Staphylococcus_aureus	Staphylococcus_aureus_MRSA252
Bacteria	Firmicutes	Bacilli	Bacillales	Staphylococcaceae	Staphylococcus	Staphylococcus_aureus	Staphylococcus_aureus_MSHR1132
Bacteria	Firmicutes	Bacilli	Bacillales	Staphylococcaceae	Staphylococcus	Staphylococcus_aureus	Staphylococcus_aureus_MSSA476
Bacteria	Firmicutes	Bacilli	Bacillales	Staphylococcaceae	Staphylococcus	Staphylococcus_aureus	Staphylococcus_aureus_Mu3
Bacteria	Firmicutes	Bacilli	Bacillales	Staphylococcaceae	Staphylococcus	Staphylococcus_aureus	Staphylococcus_aureus_Mu50
Bacteria	Firmicutes	Bacilli	Bacillales	Staphylococcaceae	Staphylococcus	Staphylococcus_aureus	Staphylococcus_aureus_Mu50_omega
Bacteria	Firmicutes	Bacilli	Bacillales	Staphylococcaceae	Staphylococcus	Staphylococcus_aureus	Staphylococcus_aureus_MW2
Bacteria	Firmicutes	Bacilli	Bacillales	Staphylococcaceae	Staphylococcus	Staphylococcus_aureus	Staphylococcus_aureus_N315
Bacteria	Firmicutes	Bacilli	Bacillales	Staphylococcaceae	Staphylococcus	Staphylococcus_aureus	Staphylococcus_aureus_NCTC_8325
Bacteria	Firmicutes	Bacilli	Bacillales	Staphylococcaceae	Staphylococcus	Staphylococcus_aureus	Staphylococcus_aureus_Newbould_305
Bacteria	Firmicutes	Bacilli	Bacillales	Staphylococcaceae	Staphylococcus	Staphylococcus_aureus	Staphylococcus_aureus_Newman
Bacteria	Firmicutes	Bacilli	Bacillales	Staphylococcaceae	Staphylococcus	Staphylococcus_aureus	Staphylococcus_aureus_O11
Bacteria	Firmicutes	Bacilli	Bacillales	Staphylococcaceae	Staphylococcus	Staphylococcus_aureus	Staphylococcus_aureus_O46
Bacteria	Firmicutes	Bacilli	Bacillales	Staphylococcaceae	Staphylococcus	Staphylococcus_aureus	Staphylococcus_aureus_RF122
Bacteria	Firmicutes	Bacilli	Bacillales	Staphylococcaceae	Staphylococcus	Staphylococcus_aureus	Staphylococcus_aureus_ST398
Bacteria	Firmicutes	Bacilli	Bacillales	Staphylococcaceae	Staphylococcus	Staphylococcus_aureus	Staphylococcus_aureus_subsp._aureus_ATCC_51811
Bacteria	Firmicutes	Bacilli	Bacillales	Staphylococcaceae	Staphylococcus	Staphylococcus_aureus	Staphylococcus_aureus_subsp._aureus_ATCC_BAA-39
Bacteria	Firmicutes	Bacilli	Bacillales	Staphylococcaceae	Staphylococcus	Staphylococcus_aureus	Staphylococcus_aureus_subsp._aureus_CM05
Bacteria	Firmicutes	Bacilli	Bacillales	Staphylococcaceae	Staphylococcus	Staphylococcus_aureus	Staphylococcus_aureus_subsp._aureus_MN8
Bacteria	Firmicutes	Bacilli	Bacillales	Staphylococcaceae	Staphylococcus	Staphylococcus_aureus	Staphylococcus_aureus_subsp._aureus_MRSA131
Bacteria	Firmicutes	Bacilli	Bacillales	Staphylococcaceae	Staphylococcus	Staphylococcus_aureus	Staphylococcus_aureus_subsp._aureus_MRSA177
Bacteria	Firmicutes	Bacilli	Bacillales	Staphylococcaceae	Staphylococcus	Staphylococcus_aureus	Staphylococcus_aureus_subsp._aureus_TCH60
Bacteria	Firmicutes	Bacilli	Bacillales	Staphylococcaceae	Staphylococcus	Staphylococcus_aureus	Staphylococcus_aureus_subsp._aureus_TCH70
Bacteria	Firmicutes	Bacilli	Bacillales	Staphylococcaceae	Staphylococcus	Staphylococcus_aureus	Staphylococcus_aureus_subsp._aureus_USA300_TCH959
Bacteria	Firmicutes	Bacilli	Bacillales	Staphylococcaceae	Staphylococcus	Staphylococcus_aureus	Staphylococcus_aureus_T0131
Bacteria	Firmicutes	Bacilli	Bacillales	Staphylococcaceae	Staphylococcus	Staphylococcus_aureus	Staphylococcus_aureus_TCH130
Bacteria	Firmicutes	Bacilli	Bacillales	Staphylococcaceae	Staphylococcus	Staphylococcus_aureus	Staphylococcus_aureus_TCH60
Bacteria	Firmicutes	Bacilli	Bacillales	Staphylococcaceae	Staphylococcus	Staphylococcus_aureus	Staphylococcus_aureus_TCH70
Bacteria	Firmicutes	Bacilli	Bacillales	Staphylococcaceae	Staphylococcus	Staphylococcus_aureus	Staphylococcus_aureus_TW20
Bacteria	Firmicutes	Bacilli	Bacillales	Staphylococcaceae	Staphylococcus	Staphylococcus_aureus	Staphylococcus_aureus_USA300_FPR3757
Bacteria	Firmicutes	Bacilli	Bacillales	Staphylococcaceae	Staphylococcus	Staphylococcus_aureus	Staphylococcus_aureus_USA300_TCH1516
Bacteria	Firmicutes	Bacilli	Bacillales	Staphylococcaceae	Staphylococcus	Staphylococcus_aureus	Staphylococcus_aureus_USA300_TCH959
Bacteria	Firmicutes	Bacilli	Bacillales	Staphylococcaceae	Staphylococcus	Staphylococcus_aureus	Staphylococcus_aureus_VC40
Bacteria	Firmicutes	Bacilli	Bacillales	Staphylococcaceae	Staphylococcus	Staphylococcus_aureus	Staphylococcus_aureus_VCU006
Bacteria	Firmicutes	Bacilli	Bacillales	Staphylococcaceae	Staphylococcus	Staphylococcus_aureus	Staphylococcus_aureus_VRS1
Bacteria	Firmicutes	Bacilli	Bacillales	Staphylococcaceae	Staphylococcus	Staphylococcus_aureus	Staphylococcus_aureus_VRS10
Bacteria	Firmicutes	Bacilli	Bacillales	Staphylococcaceae	Staphylococcus	Staphylococcus_aureus	Staphylococcus_aureus_VRS11a
Bacteria	Firmicutes	Bacilli	Bacillales	Staphylococcaceae	Staphylococcus	Staphylococcus_aureus	Staphylococcus_aureus_VRS11b
Bacteria	Firmicutes	Bacilli	Bacillales	Staphylococcaceae	Staphylococcus	Staphylococcus_aureus	Staphylococcus_aureus_VRS2
Bacteria	Firmicutes	Bacilli	Bacillales	Staphylococcaceae	Staphylococcus	Staphylococcus_aureus	Staphylococcus_aureus_VRS3a
Bacteria	Firmicutes	Bacilli	Bacillales	Staphylococcaceae	Staphylococcus	Staphylococcus_aureus	Staphylococcus_aureus_VRS4
Bacteria	Firmicutes	Bacilli	Bacillales	Staphylococcaceae	Staphylococcus	Staphylococcus_aureus	Staphylococcus_aureus_VRS5
Bacteria	Firmicutes	Bacilli	Bacillales	Staphylococcaceae	Staphylococcus	Staphylococcus_aureus	Staphylococcus_aureus_VRS6
Bacteria	Firmicutes	Bacilli	Bacillales	Staphylococcaceae	Staphylococcus	Staphylococcus_aureus	Staphylococcus_aureus_VRS7
[truncated: 6,745 more rows]

## Sheet: Table S4
Table S4. The differentially abundant genus in AS patients (n = 73) and healthy controls (n = 83)
Genus	Family	p_values	q_values	AS_median	HD_median	Enriched in	Fold Change
Enterobacter	Enterobacteriaceae	3.89e-10	3.19e-09	1.02e-06	3.45e-05	HD	0.0295652
Citrobacter	Enterobacteriaceae	5.54e-07	3.25e-06	3.05e-07	1.03e-05	HD	0.0296117
Fusobacterium	Fusobacteriaceae	5.84e-08	3.99e-07	1.49e-05	8.31e-05	HD	0.179302
Klebsiella	Enterobacteriaceae	8.31e-05	0.000296219	4.26e-05	0.000234583	HD	0.181599
genus(Lachnospiraceae_bacterium_6_1_63FAA)	Lachnospiraceae	4.97e-16	2.04e-14	0.000348394	0.00157294	HD	0.221493
Odoribacter	Porphyromonadaceae	0.000261037	0.000764464	0.00159805	0.0057214	HD	0.279311
Butyrivibrio	Lachnospiraceae	2.05e-11	2.41e-10	0.000156683	0.000508166	HD	0.30833
Eubacterium	Eubacteriaceae	3.9e-10	3.19e-09	0.0124303	0.0397952	HD	0.312356
genus(Clostridium_bartlettii_DSM_16795)	Peptostreptococcaceae	0.00146084	0.0037434	0.000244753	0.000759349	HD	0.32232
genus(Lachnospiraceae_bacterium_9_1_43BFAA)	Lachnospiraceae	2.41e-05	0.000101833	4.62e-05	0.00012092	HD	0.382071
genus([Bacteroides]_pectinophilus_ATCC_43243)	family([Bacteroides]_pectinophilus_ATCC_43243)	6.51e-11	6.67e-10	0.000270523	0.000682238	HD	0.396523
genus(Lachnospiraceae_bacterium_8_1_57FAA)	Lachnospiraceae	1.44e-07	9.08e-07	0.000171785	0.000413345	HD	0.415597
genus(Lachnospiraceae_bacterium_3_1_46FAA)	Lachnospiraceae	2.61e-05	0.000101833	0.000152337	0.000362131	HD	0.420668
genus(Lachnospiraceae_bacterium_4_1_37FAA)	Lachnospiraceae	0.00371066	0.00822362	1.91e-05	4.27e-05	HD	0.447307
genus(Lachnospiraceae_bacterium_1_1_57FAA)	Lachnospiraceae	0.000118074	0.00040342	7.94e-05	0.000173041	HD	0.458851
Campylobacter	Campylobacteraceae	0.000197482	0.000640587	9.32e-05	0.000198624	HD	0.469228
Roseburia	Lachnospiraceae	0.00116922	0.00319587	0.0128236	0.0239388	HD	0.535686
Enterococcus	Enterococcaceae	6.57e-06	3.59e-05	0.000361434	0.000630921	HD	0.572867
genus(Clostridiales_bacterium_OBRC5-5)	family(Clostridiales_bacterium_OBRC5-5)	0.00124426	0.00329126	2.69e-05	4.68e-05	HD	0.574786
genus(Lachnospiraceae_bacterium_5_1_57FAA)	Lachnospiraceae	1.4e-05	6.38e-05	9.87e-05	0.000170735	HD	0.578089
genus(Lachnospiraceae_bacterium_3_1_57FAA_CT1)	Lachnospiraceae	0.000236879	0.00071941	5.35e-05	8.91e-05	HD	0.600449
genus(Bryantella_formatexigens_DSM_14469)	Lachnospiraceae	0.0039265	0.00825571	1.97e-05	3.24e-05	HD	0.608025
Parabacteroides	Porphyromonadaceae	0.00167064	0.00402919	0.0147591	0.0242792	HD	0.607891
genus(Eubacterium_dolichum_DSM_3991)	Erysipelotrichaceae	0.0230196	0.0438978	0.000131131	0.000215297	HD	0.60907
genus(Lachnospiraceae_bacterium_2_1_46FAA)	Lachnospiraceae	0.00177488	0.00415829	1.28e-05	2.08e-05	HD	0.615385
genus(butyrate-producing_bacterium_SS3/4)	family(butyrate-producing_bacterium_SS3/4)	0.017836	0.0348226	0.00191205	0.00289241	HD	0.661058
genus(Clostridium_difficile_70-100-2010)	Peptostreptococcaceae	0.000203113	0.000640587	0.0002728	0.000411768	HD	0.662509
Clostridium	Clostridiaceae	6.07e-05	0.000226405	0.00626217	0.00898058	HD	0.697302
genus(Erysipelotrichaceae_bacterium_2_2_44A)	Erysipelotrichaceae	0.014118	0.0282359	7.49e-05	0.000102979	HD	0.727333
genus(Erysipelotrichaceae_bacterium_3_1_53)	Erysipelotrichaceae	0.00383883	0.00825571	0.000194015	0.000235053	HD	0.82541
Neisseria	Neisseriaceae	1.21e-15	3.31e-14	3.31e-05	1.38e-06	AS	23.9855
Bifidobacterium	Bifidobacteriaceae	2.42e-12	3.31e-11	0.0150622	0.0011975	AS	12.578
Collinsella	Coriobacteriaceae	2.42e-08	1.81e-07	0.000498504	6.62e-05	AS	7.53027
Rothia	Micrococcaceae	3.1e-13	5.08e-12	2.64e-05	3.52e-06	AS	7.5
Actinomyces	Actinomycetaceae	1.58e-19	1.29e-17	8.48e-05	1.16e-05	AS	7.31034
Corynebacterium	Corynebacteriaceae	2.44e-15	4.99e-14	1.06e-05	2.14e-06	AS	4.95327
Eggerthella	Coriobacteriaceae	9.16e-06	4.42e-05	0.00024446	6.23e-05	AS	3.92392
Sutterella	Sutterellaceae	0.00250668	0.00570965	5.78e-05	1.52e-05	AS	3.80263
Megamonas	Veillonellaceae	0.000779595	0.00220437	0.000136303	4.19e-05	AS	3.25305
genus(Flavonifractor_plautii_ATCC_29863)	family(Flavonifractor_plautii_ATCC_29863)	2.57e-05	0.000101833	0.00106979	0.000337587	AS	3.16893
Faecalibacterium	Ruminococcaceae	8.57e-06	4.39e-05	0.0670273	0.0352265	AS	1.90275
genus(Lachnospiraceae_bacterium_7_1_58FAA)	Lachnospiraceae	0.00536006	0.0109881	0.00165366	0.000913183	AS	1.81087
Megasphaera	Veillonellaceae	0.00153409	0.00381199	2.04e-05	1.17e-05	AS	1.74359
genus(butyrate-producing_bacterium_SSC/2)	family(butyrate-producing_bacterium_SSC/2)	0.0267928	0.0490475	0.000368508	0.000222026	AS	1.65975
Prevotella	Prevotellaceae	0.0269163	0.0490475	0.0020198	0.00142528	AS	1.41713

## Sheet: Table S5
Table S5. Assembly result of 156 samples in discovery stage.
Sample ID	Kmer(bp)	N50(bp)	N90(bp)	Average length(bp)	Contig number(#)	Maximal length(bp)	Total length (bp)
AS2	K_55	6795	881	2680	21022	238682	56345095		*RA: first repeatedly assembly
AS3	K_55	14265	1096	3663	17711	730280	64878565		*SRA: second repeatedly assembly
AS4	K_53	7782	1021	3113	15297	243960	47628211
AS5	K_55	4495	694	2007	37170	318206	74603889
AS6	K_55	2868	702	1824	55180	278146	100689554
AS11	K_55	9289	868	2711	23849	314578	64675672
AS15	K_55	21199	1164	3983	24651	295390	98191860
AS17	K_55	9302	896	2884	26465	212572	76350566
AS18	K_55	5525	893	2590	30892	169538	80036242
AS19	K_55	17728	1075	3608	20543	536471	74125739
AS20	K_55	4197	752	2144	28582	225598	61288551
AS21	K_53	10696	935	3099	13687	380001	42426042
AS22	K_55	7399	874	2708	20033	301050	54263686
AS25	K_55	10364	869	2873	35541	458101	102113764
AS26	K_55	15706	1003	3528	11540	257905	40718021
AS29	K_55	9011	936	3004	25666	392741	77110361
AS31	K_59	11878	737	2434	9172	202523	22325113
AS34	K_55	7712	841	2617	23292	373040	60969010
AS36	K_55	20206	1052	3625	14640	249781	53070770
AS37	K_55	2170	683	1597	29008	49379	46343118
AS38	K_55	8890	817	2647	21460	382165	56815288
AS40	K_51	4655	820	2367	36246	344808	85821549
AS42	K_55	6340	847	2580	19181	239859	49504975
AS43	K_55	5838	737	2238	22853	233194	51158745
AS45	K_55	8666	868	2827	23783	279689	67236007
AS46	K_55	11781	972	3236	9215	222517	29822309
AS50	K_53	2544	652	1676	27630	176318	46314296
AS51	K_55	2183	649	1588	31385	96705	49858066
AS54	K_51	3054	696	1911	30332	196495	57989379
AS56	K_51	4810	860	2448	27887	298739	68271711
AS57	K_55	6877	806	2539	23634	198533	60019775
AS58	K_55	5851	807	2452	22444	260684	55050684
AS62	K_55	6699	846	2637	28839	673361	76053225
AS63	K_55	8651	877	2799	26110	160572	73096045
AS65	K_55	8046	779	2516	18980	328599	47756011
AS66	K_59	5150	690	2080	9059	49533	18845057
AS68	K_59	11528	834	2889	15428	240023	44580023
AS71	K_59	3174	664	1757	8686	52682	15269412
AS73	K_59	8878	941	3031	10770	154945	32650713
AS74	K_53	4324	721	2083	25405	144994	52937120
AS77	K_55	8473	938	2948	25446	221245	75030782
AS80	K_59	13035	784	2764	13075	258330	36149263
AS82	K_53	3799	680	1904	24667	109010	46989735
AS84	K_51	4090	711	2028	18857	182191	38251235
AS94	K_53	4728	723	2149	28414	223424	61062257
AS96	K_55	4331	704	2044	25895	351384	52945899
AS97	K_51	7960	833	2718	20985	155065	57047672
AS98	K_59	18081	845	3324	12764	181674	42434240
AS99	K_51	6964	789	2523	17945	172512	45278986
AS100	K_55	13403	982	3241	13947	344446	45205122
AS103	K_51	7479	921	2871	18478	142026	53064880
AS104	K_55	13291	997	3301	10953	254166	36165492
AS109	K_55	3591	765	2091	18803	237432	39323692
AS111	K_53	40644	1597	5343	8601	327918	45961469
AS113	K_55	7089	943	2813	25260	164632	71078191
AS114	K_55	4557	797	2300	35546	331762	81784413
AS115	K_55	5996	842	2540	33131	257471	84176250
AS116	K_55	8056	825	2686	20601	279120	55340274
AS117	K_55	12040	1036	3394	17215	426486	58428477
AS119	K_55	6959	896	2787	24695	317587	68828590
AS120	K_55	5798	883	2639	28019	488958	73960247
AS121	K_55	6707	878	2667	36025	551324	96099384
AS122	K_55	5312	818	2424	28310	121807	68644568
AS123	K_55	11758	1001	3317	24451	422311	81115277
AS127	K_55	4264	788	2230	28742	341846	64122404
AS128	K_55	15730	1147	3915	17791	242402	69654582
AS131	K_53	8046	977	3001	32825	280272	98527199
AS132	K_55	6263	888	2645	13135	157299	34752751
AS133	K_55	8576	876	2794	32800	356960	91654950
AS134	K_55	6681	806	2487	29871	283624	74291074
AS136	K_55	11056	901	2985	25006	553697	74666817
AS137	K_55	6676	758	2362	29666	400361	70083022
AS138	K_53	5651	840	2500	20921	146054	52317966
HD-1	Unknown	8210	872	2829	22139	579598	62632696
HD-2	Unknown	7875	816	2601	25734	360849	66958374
HD-3	Unknown	3883	716	2033	17302	413579	35183830
HD-4	Unknown	4040	727	2080	25775	243491	53632920
HD-5	Unknown	3609	684	1938	31977	316023	62001696
HD-6	Unknown	4874	739	2232	34690	388784	77441103
HD-7	Unknown	14166	913	3215	19095	346090	61398903
HD-8	Unknown	4489	691	2025	56961	303685	115382634
HD-9	Unknown	4210	747	2173	32943	535233	71611579
HD-10	Unknown	12094	1004	3295	22364	274074	73698004
HD-11	Unknown	9506	930	3035	28872	286371	87647031
HD-12	Unknown	7202	916	2800	28537	570529	79904132
HD-13	Unknown	5293	814	2419	16712	99481	40434544
HD-14	Unknown	3295	606	1643	12654	179859	20797991
HD-15	Unknown	2800	638	1696	47191	180794	80070418
HD-16	Unknown	9778	818	2695	32003	327016	86275297
HD-17	Unknown	6154	793	2462	26871	195897	66160327
HD-18	Unknown	2846	634	1686	35945	269391	60604932
HD-19	Unknown	21871	1099	3915	14906	422597	58369612
HD-20	Unknown	38897	1553	5336	10240	305028	54645608
HD-21	Unknown	10467	980	3147	19445	418919	61207876
HD-22	Unknown	11532	915	3101	22713	591720	70443437
HD-23	Unknown	4852	670	2018	36581	185100	73825603
HD-24	Unknown	7371	721	2330	12300	139317	28659639
HD-25	Unknown	17577	1322	4263	7864	273880	33531240
HD-26	Unknown	14263	977	3361	16168	496054	54356426
HD-27	Unknown	8969	849	2844	22409	348200	63735540
HD-28	Unknown	8816	877	2898	30013	463753	86983359
HD-29	Unknown	2975	653	1742	40570	190365	70710132
HD-30	Unknown	10460	850	2878	27158	289856	78172094
HD-31	Unknown	5186	896	2569	39084	324532	100422803
HD-32	Unknown	17015	929	3312	12797	292671	42393442
HD-33	Unknown	3572	741	2045	57171	321584	116922105
HD-34	Unknown	17519	1017	3516	13892	226201	48856486
HD-35	Unknown	1931	639	1483	73152	85837	108488189
HD-36	Unknown	10841	839	2710	20880	835598	56593747
HD-37	Unknown	2924	652	1745	40395	451915	70498447
HD-38	Unknown	4270	709	2040	16809	362402	34294508
HD-39	Unknown	9398	739	2449	21412	186986	52445470
HD-40	Unknown	3906	670	1916	46704	253028	89523956
HD-41	Unknown	5440	730	2211	26381	158957	58337209
HD-42	Unknown	7208	635	2061	7649	119778	15770484
HD-43	Unknown	4344	676	1956	39623	236512	77541419
HD-44	Unknown	8790	904	2893	12485	218696	36128444
HD-45	Unknown	5902	753	2297	24534	184953	56365462
HD-46	Unknown	7511	709	2288	13915	237101	31847308
HD-47	Unknown	2663	658	1704	42292	207724	72070574
HD-48	Unknown	4441	689	2022	10933	154305	22111720
HD-49	Unknown	4922	675	2028	28222	332374	57245422
HD-50	Unknown	6463	719	2219	34889	243901	77451717
HD-51	Unknown	4651	649	1907	25558	150422	48755953
HD-52	Unknown	10116	699	2322	45739	388336	106223624
HD-53	Unknown	3832	685	1965	62432	164075	122705991
HD-54	Unknown	1959	622	1461	27777	61694	40602724
HD-55	Unknown	5470	715	2257	34487	237780	77838549
HD-56	Unknown	1673	602	1358	28975	107036	39353099
HD-57	Unknown	4055	702	2009	29077	253168	58428916
HD-58	Unknown	7543	738	2393	31706	373534	75894832
HD-59	Unknown	1926	605	1430	38980	75544	55748889
HD-60	Unknown	4486	744	2205	60234	355824	132867845
HD-61	Unknown	3249	657	1846	28669	308057	52926313
HD-62	Unknown	7086	852	2654	26119	264202	69342778
HD-63	Unknown	4970	675	2030	33227	200142	67474254
HD-64	Unknown	16474	1170	3745	11288	336971	42283283
HD-65	Unknown	6589	785	2453	38406	260063	94234918
HD-66	Unknown	3734	667	1869	32817	125482	61360653
HD-67	Unknown	6045	731	2295	30671	334375	70395303
HD-68	Unknown	4119	705	2027	34885	110870	70735579
HD-69	Unknown	2821	659	1714	32245	140521	55275154
HD-70	Unknown	4376	727	2112	20350	269013	42992483
HD-71	Unknown	2838	633	1669	24905	101850	41573760
HD-72	Unknown	1824	608	1397	31421	133005	43908077
HD-73	Unknown	2863	645	1716	19121	102290	32811947
HD-74	Unknown	4294	706	2055	36182	177972	74363212
HD-75	Unknown	7657	773	2478	29918	316002	74157318
HD-76	Unknown	5204	813	2367	17784	146123	42111330
HD-77	Unknown	14720	696	2569	10319	190903	26512638
HD-78	Unknown	4964	673	2010	18404	249973	36994281
HD-79	Unknown	4121	647	1836	33254	246091	61086570
HD-80	Unknown	3977	613	1759	13191	321735	23204398
HD-81	Unknown	2964	632	1703	35489	167431	60460326
HD-82	Unknown	13808	726	2365	14500	498885	34299526
HD-83	Unknown	4770	727	2142	25914	325675	55516489
RA00	K_55	1486	622	1262	94600	33569	119423625
RA01	K_55	1417	610	1229	125189	27318	153936865
RA02	K_55	1575	624	1308	124055	57660	162351082
RA03	K_55	1385	608	1205	103136	44078	124290852
RA04	K_55	1150	580	1063	113789	28150	121039575
RA05	K_55	1387	607	1216	124672	43174	151602800
RA06	K_55	1621	635	1340	138685	50476	185921993
RA07	K_55	1385	607	1205	126965	25975	153081955
RA08	K_55	1372	606	1206	110639	38659	133438471
RA09	K_55	1387	605	1216	160247	43661	194934497
RA10	K_55	1446	617	1252	177797	55226	222774589
RA11	K_55	1238	589	1124	137441	36327	154590802
RA12	K_55	1275	595	1151	183362	87921	211087086
RA13	K_55	1187	583	1099	140267	37188	154169071
RA14	K_55	1347	602	1194	102357	39013	122313808
RA15	K_55	1091	577	1023	72306	21269	73985779
SRA00	K_55	1240	600	1119	297694	30693	333147130
SRA01	K_55	1183	590	1081	296508	18505	320725115
SRA02	K_55	1189	591	1089	361209	30526	393606625
SRA03	K_55	1075	577	1014	356609	18665	361677213

## Sheet: Table S6
Table S6. The improvement with the repeatedly assembly
Sample ID	Clean reads number (#)	Clean reads bases (bp)	First assembly reads bases (bp)	First assembly reads ratio	The total reads bases prepared for repeatedly assembly (bp)	repeatedly assembly used reads bases (bp)	First and repeatedly assembly reads bases (bp)	Assembly reads ratio after repeatedly assembly
AS2	18864382	3792366407	3029133920	0.798745	590074397	187252114	3216386034	0.848121
AS3	26756173	5415782798	4820052164	0.890001	471605192	102812789	4922864953	0.908985
AS4	16341433	3285312921	2704452380	0.823195	499723890	142660622	2847113002	0.866619
AS5	22934757	4635070458	3316039877	0.715424	1169936553	306452499	3622492376	0.78154
AS6	22503990	4516259299	2520250917	0.558039	1785150894	278637290	2798888207	0.619736
AS11	15257243	3065379913	2388086383	0.779051	583959942	191553637	2579640020	0.84154
AS15	18201808	3663259623	2952472917	0.805969	603668038	212151853	3164624770	0.863882
AS17	16666102	3352398736	2380495212	0.710087	863225652	246794128	2627289340	0.783704
AS18	16615769	3336325256	2026259041	0.607333	1208853484	259600036	2285859077	0.685143
AS19	14732248	2957903320	2288603467	0.773725	583396479	218028277	2506631744	0.847435
AS20	15644268	3139604332	2109345667	0.671851	932969603	240536446	2349882113	0.748464
AS21	16397733	3290704933	2721484559	0.827022	497367896	138790556	2860275115	0.869198
AS22	19315263	3918219730	3282658327	0.837793	530140134	173927821	3456586148	0.882183
AS25	24670810	4976634973	3751166670	0.753756	1034133363	224211684	3975378354	0.798809
AS26	20639484	4172177083	3174029383	0.760761	864646984	172571366	3346600749	0.802123
AS29	24158592	4861235706	3718655360	0.764961	931561507	205664872	3924320232	0.807268
AS31	19956003	4021464034	3058489757	0.760541	824852344	191805686	3250295443	0.808237
AS34	20901263	4221934432	3280079612	0.776914	824383635	234833850	3514913462	0.832536
AS36	16787309	3410379722	2759251762	0.809075	557938879	156411451	2915663213	0.854938
AS37	18384145	3852532232	2743283193	0.712073	987181178	217489779	2960772972	0.768526
AS38	21833139	4377799476	3324031434	0.759293	932902207	188943647	3512975081	0.802452
AS40	22309123	4477110918	3378666786	0.754653	966855397	172543809	3551210595	0.793192
AS42	20921025	4192952933	3117963026	0.74362	910841781	177630169	3295593195	0.785984
AS43	19449707	3901521216	2756545594	0.706531	996682215	235962419	2992508013	0.767011
AS45	20083871	4026609356	3136782717	0.779013	792266288	199925041	3336707758	0.828664
AS46	18696020	3747530753	3098654841	0.826852	570874875	102289001	3200943842	0.854147
AS50	17177192	3459321669	2134606416	0.617059	1191641225	242413429	2377019845	0.687135
AS51	19383242	3901914218	2140851039	0.548667	1524874903	287420866	2428271905	0.622328
AS54	21253323	4266364968	3113839436	0.729858	1031072145	198817069	3312656505	0.776459
AS56	21796396	4394824443	3435015729	0.781605	833635358	145542414	3580558143	0.814722
AS57	24411983	4904951890	3430029172	0.699299	1325508783	288552165	3718581337	0.758128
AS58	19359062	3881651738	2841797902	0.73211	859681041	220600683	3062398585	0.788942
AS62	17052461	3465364570	2414140559	0.696648	794393661	181725371	2595865930	0.749089
AS63	18000326	3569219183	2193699234	0.614616	1190246042	294143176	2487842410	0.697027
AS65	20739157	4177883927	3037992165	0.72716	942924748	159242926	3197235091	0.765276
AS66	19242547	3947994179	2190241077	0.554773	1533388323	500840810	2691081887	0.681633
AS68	27401247	5588795627	4563045593	0.816463	898357091	378681019	4941726612	0.88422
AS71	22647123	4615674153	2420921536	0.5245	1903248579	551341143	2972262679	0.64395
AS73	24076771	4915161408	4141347392	0.842566	652947189	332650065	4473997457	0.910244
AS74	20092856	4034943599	3113750578	0.771696	815790395	214379439	3328130017	0.824827
AS77	16170160	3287519142	2372154299	0.721564	816071194	223755110	2595909409	0.789626
AS80	25911084	5276412566	4431094202	0.839793	737404407	300105321	4731199523	0.89667
AS82	28207407	5738696651	4072759305	0.709701	1446912439	544817343	4617576648	0.804639
AS84	24014549	4848591055	4113741453	0.848441	616723808	261724177	4375465630	0.90242
AS94	22947598	4665387843	3317994336	0.711194	1188392016	531201992	3849196328	0.825054
AS96	19872737	4027185238	2812538881	0.698388	1075749803	252096527	3064635408	0.760987
AS97	16267203	3291533173	2440359507	0.741405	722578394	266796646	2707156153	0.822461
AS98	23516108	4748209004	4040524602	0.850958	614200010	222398423	4262923025	0.897796
AS99	23705121	4784815316	3867930386	0.808376	739588337	261758141	4129688527	0.863082
AS100	16480437	3259101677	2509857346	0.770107	606693626	183259544	2693116890	0.826337
AS103	16377372	3249082588	2127623923	0.654838	855393040	222394242	2350018165	0.723287
AS104	15562694	3092048122	2313618195	0.748248	585638709	90083729	2403701924	0.777382
AS109	16395449	3253915403	2185085145	0.671525	861008929	232546991	2417632136	0.742992
AS111	20289412	4080992786	3771703808	0.924212	232580187	37070132	3808773940	0.933296
AS113	23434699	4784542652	3890530103	0.813146	728042068	231712350	4122242453	0.861575
AS114	18966008	3818086298	2471545216	0.647326	1182866663	253622965	2725168181	0.713752
AS115	22981248	4655160826	3271608243	0.702792	1174582854	264703804	3536312047	0.759654
AS116	22901242	4596061636	3875497539	0.843221	620072696	206169617	4081667156	0.888079
AS117	18916078	3797752922	3046088110	0.802076	654223218	185103051	3231191161	0.850817
AS119	18198743	3656391771	2695309379	0.73715	807024180	200248196	2895557575	0.791917
AS120	20544308	4188344043	3227774747	0.770657	814735926	246443130	3474217877	0.829497
AS121	21183798	4314942838	3026988605	0.701513	1159367531	291254556	3318243161	0.769012
AS122	22498639	4586151863	3289411421	0.717249	1153068546	277094697	3566506118	0.777669
AS123	20985677	4257210368	3293316920	0.773586	799461394	257903194	3551220114	0.834166
AS127	27854210	5638543130	3974833333	0.70494	1431924703	329923338	4304756671	0.763452
AS128	24032638	4880120207	4106999300	0.841577	640982652	204884368	4311883668	0.883561
AS131	18868831	3799595496	2731375058	0.718859	919394068	238291239	2969666297	0.781574
AS132	20863221	4194383350	3506248500	0.835939	583567454	155009595	3661258095	0.872895
AS133	19551073	3942742558	2867465801	0.727277	895971775	241565919	3109031720	0.788545
AS134	21819269	4383442380	3124057838	0.712695	1131326499	267452424	3391510262	0.773709
AS136	21667830	4365384098	3260985121	0.74701	901416281	275446303	3536431424	0.810108
AS137	21128560	4260741564	3165412342	0.742925	942066797	304490521	3469902863	0.814389
AS138	15714435	3168056334	2363917036	0.746173	710688927	204639372	2568556408	0.810767
HD-1	13707942	2825789087	1834392662	0.649161	830784172	278223094	2112615756	0.74762
HD-2	13236950	2728149130	1784105922	0.653962	841926457	309911957	2094017879	0.76756
HD-3	13190093	3008278706	1527115949	0.507638	1149532218	332923510	1860039459	0.618307
HD-4	18078060	4071470252	2722452642	0.668666	1133008792	258910418	2981363060	0.732257
HD-5	12422088	2658362173	1507977926	0.567258	1016578771	349575794	1857553720	0.698759
HD-6	28258918	6059607548	4093878262	0.675601	1534095690	421291711	4515169973	0.745126
HD-7	21831599	4663777136	3663824943	0.785592	786970964	266943649	3930768592	0.842829
HD-8	37429720	8090072746	4732935734	0.58503	2789362460	566199606	5299135340	0.655017
HD-9	27326461	5873769048	3813828731	0.649298	1677800871	422581633	4236410364	0.721242
HD-10	16087241	3460058607	2545640013	0.735722	723069525	223684411	2769324424	0.800369
HD-11	18884344	4038051997	2922588789	0.723762	935139489	220390323	3142979112	0.77834
HD-12	16696738	3578689424	2212809757	0.61833	1119618725	329204082	2542013839	0.71032
HD-13	16950887	3582073489	2429423935	0.678217	933679166	317738005	2747161940	0.766919
HD-14	17437633	4012987780	2218563261	0.552846	1525994989	536062658	2754625919	0.686428
HD-15	31493113	6909508460	4569563928	0.661344	2097238785	442721951	5012285879	0.725419
HD-16	20116848	4234572172	2849328390	0.672873	1152716161	307267344	3156595734	0.745434
HD-17	16654027	3569601629	2482857826	0.695556	886997462	278923169	2761780995	0.773694
HD-18	15257033	3249364971	1598329539	0.49189	1489847854	334781971	1933111510	0.59492
HD-19	22529902	4727353840	3788719964	0.801446	740046386	206852653	3995572617	0.845203
HD-20	18883359	4290727022	3405156468	0.793608	650412562	192823701	3597980169	0.838548
HD-21	19323011	4218479990	3067885188	0.727249	867676829	248455473	3316340661	0.786146
HD-22	16855877	3710690742	2464187715	0.664078	1032405793	256416433	2720604148	0.73318
HD-23	23052167	4763068844	3554582232	0.74628	1074365384	274395428	3828977660	0.803889
HD-24	11385422	2630873427	1448878280	0.550721	957086465	256307255	1705185535	0.648144
HD-25	14257244	3081164990	2520198466	0.817937	331785048	78534080	2598732546	0.843425
HD-26	13744636	3103899146	2155809052	0.694549	774462508	240021671	2395830723	0.771878
HD-27	17055350	3889657485	2473573830	0.635936	1210860721	376157217	2849731047	0.732643
HD-28	26792311	6099315957	4244360061	0.695875	1455387588	379899889	4624259950	0.75816
HD-29	42678871	9085558845	5385619021	0.592767	3210907303	851406016	6237025037	0.686477
HD-30	31068427	6561378507	4607933484	0.702281	1706157128	430731285	5038664769	0.767928
HD-31	38122227	8070559489	5829968494	0.722375	1780050214	316197107	6146165601	0.761554
HD-32	15701573	3523695045	2185919581	0.620349	1162213454	367327431	2553247012	0.724594
HD-33	27962392	6277525612	3181620811	0.506827	2701232775	614698045	3796318856	0.604748
HD-34	12341458	2771756339	1711182077	0.617364	922198813	303064386	2014246463	0.726704
HD-35	20261763	4319156613	1955767980	0.452812	2141944960	449243833	2405011813	0.556824
HD-36	13371990	2773187430	1730090316	0.623863	929096874	312152518	2042242834	0.736424
HD-37	17462787	3907300319	1909460972	0.488691	1714316135	442645459	2352106431	0.601977
HD-38	9351593	2063954684	972626456	0.471244	952259324	328599134	1301225590	0.630453
HD-39	16638038	3472226172	2143005158	0.617185	1117418221	390738009	2533743167	0.729717
HD-40	28915894	6114286834	3513473779	0.574633	2321308665	690729451	4204203230	0.687603
HD-41	18160347	3800175552	2600846761	0.684402	1005266708	287605582	2888452343	0.760084
HD-42	17502285	3662860005	2551372542	0.696552	971744798	320457439	2871829981	0.78404
HD-43	21463066	4500217594	2792901448	0.620615	1388473104	486960932	3279862380	0.728823
HD-44	14040997	2919464835	2261952699	0.774783	506990681	142716354	2404669053	0.823668
HD-45	17273058	3576525464	2361799719	0.660361	978355811	294653409	2656453128	0.742747
HD-46	12608963	2628983256	1700132295	0.646688	809030218	271853014	1971985309	0.750094
HD-47	18584124	3875027078	2644231697	0.682378	973537759	294460893	2938692590	0.758367
HD-48	22340369	4673701062	3652270270	0.781451	865639015	248960711	3901230981	0.83472
HD-49	28162355	5873736906	3713908340	0.632291	1929471283	431831313	4145739653	0.70581
HD-50	28801401	5931116286	4313957805	0.727343	1376206431	259416515	4573374320	0.771082
HD-51	15592909	3293641129	1876645068	0.569778	1267762564	459862986	2336508054	0.7094
HD-52	45972375	9614131447	6993097045	0.727377	2309234280	423245374	7416342419	0.7714
HD-53	30612103	6365101142	4172493768	0.655527	1940114778	426405686	4598899454	0.722518
HD-54	13949230	3107104630	1302902562	0.41933	1609217013	473918068	1776820630	0.571857
HD-55	33807889	7502500016	3878317391	0.516937	2819163377	673276221	4551593612	0.606677
HD-56	12097432	2516542459	1098638539	0.436567	1297651243	425953373	1524591912	0.605828
HD-57	11779883	2537881824	1350203874	0.53202	983783619	297945913	1648149787	0.649419
HD-58	20823501	4312455249	3096293985	0.717989	1056908321	337704387	3433998372	0.796298
HD-59	16348945	3700993689	1644798117	0.444421	1824892338	460818596	2105616713	0.568933
HD-60	41169292	8512340586	5673663990	0.666522	2421652111	652284162	6325948152	0.74315
HD-61	17708402	3650005856	2481029342	0.679733	1012562273	428929687	2909959029	0.797248
HD-62	24679202	5088692325	3181670694	0.625243	1666708884	342713348	3524384042	0.692591
HD-63	19549983	4061174123	2233739255	0.550023	1659971570	477306303	2711045558	0.667552
HD-64	13627501	2827168178	2251097608	0.796238	446578587	151474439	2402572047	0.849816
HD-65	22398083	4926198815	3483002764	0.707037	1156448778	225296827	3708299591	0.752771
HD-66	16531459	3630099950	1935805882	0.533265	1477955684	309313714	2245119596	0.618473
HD-67	17695660	4002345108	2224963992	0.555915	1545503073	321649421	2546613413	0.63628
HD-68	19659338	4244999346	2698785292	0.635756	1211717348	282191586	2980976878	0.702233
HD-69	16908918	3846115273	2108805147	0.548295	1451051805	342789693	2451594840	0.637421
HD-70	12430140	2774185134	1810823656	0.652741	658480895	113296088	1924119744	0.69358
HD-71	19023437	4095010328	1788781726	0.43682	2025028630	572147416	2360929142	0.576538
HD-72	14352743	3385784616	1235100916	0.36479	1906481421	481502518	1716603434	0.507003
HD-73	11378352	2606982719	1292716092	0.495867	1167449417	317621284	1610337376	0.617702
HD-74	17499121	3994865232	2476605107	0.619947	1263809106	363228912	2839834019	0.710871
HD-75	29671415	6431506982	4267751487	0.663569	1685395946	384387062	4652138549	0.723336
HD-76	10915373	2511057749	1722312441	0.685891	516033645	91412019	1813724460	0.722295
HD-77	15146315	3381731514	2241273508	0.662759	919021858	206754865	2448028373	0.723898
HD-78	11252304	2614118638	1289606616	0.493324	1110845610	248656778	1538263394	0.588444
HD-79	21525422	4843920279	3080487824	0.635949	1473176047	397606930	3478094754	0.718033
HD-80	13924629	3007703210	1678065312	0.557923	1059445974	240194594	1918259906	0.637782
HD-81	16313075	3707633030	1750935554	0.472252	1782224597	242736329	1993671883	0.537721
HD-82	12320292	2794965432	1770989034	0.633635	770115116	112599525	1883588559	0.673922
HD-83	16694893	3760608894	2434380793	0.647337	1077162395	208132957	2642513750	0.702682

## Sheet: Table S7
Table S7. Gene prediction of 156 samples in discovery stage
Sample ID	Gene Number
AS29	83028
AS2	63329
AS31	24600
AS34	67317
AS36	57565
AS37	52791
AS38	61731
AS3	71350
AS40	95100
AS42	56602
AS43	59957
AS45	72311
AS46	31389
AS4	51966
AS50	59576
AS51	63870
AS54	70662
AS56	75212
AS57	67963
AS58	58973
AS5	89719
AS62	87726
AS63	80412
AS65	57203
AS66	21333
AS68	47193
AS6	125227
AS71	18429
AS73	34851
AS74	63215
AS77	80497
AS80	38423
AS82	56675
AS84	46605
AS94	73198
AS96	64580
AS97	63012
AS98	42778
AS99	50809
AS100	47152
AS103	56356
AS104	37303
AS109	45958
AS111	44643
AS113	73957
AS114	97076
AS115	91475
AS116	60552
AS117	62349
AS119	78318
AS11	69790
AS120	82146
AS121	106728
AS122	77090
AS123	87730
AS127	73811
AS128	71008
AS131	105830
AS132	39845
AS133	106499
AS134	81731
AS136	81315
AS137	84107
AS138	59326
AS15	100522
AS17	84984
AS18	90323
AS19	77308
AS20	69672
AS21	45781
AS22	60676
AS25	116432
AS26	45026
HD-10	79700
HD-11	97597
HD-12	92438
HD-13	47404
HD-14	27045
HD-15	109183
HD-16	100667
HD-17	76823
HD-18	79803
HD-19	62963
HD-1	71144
HD-20	55379
HD-21	67610
HD-22	80244
HD-23	93021
HD-24	32870
HD-25	33790
HD-26	61477
HD-27	73113
HD-28	97840
HD-29	90437
HD-2	77398
HD-30	88148
HD-31	117516
HD-32	48160
HD-33	147598
HD-34	53142
HD-35	149510
HD-36	65559
HD-37	93132
HD-38	43944
HD-39	62669
HD-3	41930
HD-40	113756
HD-41	72050
HD-42	19168
HD-43	95969
HD-44	40848
HD-45	64735
HD-46	38156
HD-47	93459
HD-48	28564
HD-49	70543
HD-4	65079
HD-50	90401
HD-51	63290
HD-52	129779
HD-53	158363
HD-54	56159
HD-55	94735
HD-56	55888
HD-57	73711
HD-58	90416
HD-59	78163
HD-5	81179
HD-60	164018
HD-61	65563
HD-62	82370
HD-63	84699
HD-64	41445
HD-65	109214
HD-66	77802
HD-67	86130
HD-68	85643
HD-69	70195
HD-6	97474
HD-70	50119
HD-71	54696
HD-72	61224
HD-73	39907
HD-74	89249
HD-75	83058
HD-76	48607
HD-77	29673
HD-78	44144
HD-79	76626
HD-7	67186
HD-80	30394
HD-81	80891
HD-82	41380
HD-83	70384
HD-8	145796
HD-9	88312

## Sheet: Table S8
Table S8. Genes with abundance which belong to proteasome modules. All the differentially abundant genes identified in this study only belong to bacterial proteasome.
KO	Module	Module Name	Module	Module Name	Gene Name	If differentially abundant gene	HD1	HD2	HD3	HD4	HD5	HD6	HD7	HD8	HD9	HD10	HD11	HD12	HD13	HD14	HD15	HD16	HD17	HD18	HD19	HD20	HD21	HD22	HD23	HD24	HD25	HD26	HD27	HD28	HD29	HD30	HD31	HD32	HD33	HD34	HD35	HD36	HD37	HD38	HD39	HD40	HD41	HD42	HD43
K03420	M00343	Archaeal proteasome			158499257-stool1_GL0178040	No	0	0	0	0	0	0	0	0	0	0	0	0	0	0	0	0	0	0	0	0	0	0	0	0	0	0	0	0	0	0	0	0	0	0	0	0	0	0	0	0	0	0	0
K03420	M00343	Archaeal proteasome			764143897-stool1_GL0013041	No	0	0	0	0	0	0	0	0	0	0	0	0	0	0	0	0	0	0	0	0	0	0	0	0	0	0	0	0	0	0	0	0	0	0	0	0	0	0	0	0	0	0	0
K03420	M00343	Archaeal proteasome			764184357-stool1_GL0056890	No	0	0	0	0	0	0	0	0	0	0	0	0	0	0	0	0	0	0	0	0	0	0	0	0	0	0	0	0	0	0	0	0	0	0	0	0	0	0	0	0	0	0	0
K03420	M00343	Archaeal proteasome			764487809-stool2_GL0056293	No	0	0	0	0	0	0	0	0	0	0	0	0	0	0	0	0	0	0	0	0	0	0	0	0	0	0	0	0	0	0	0	0	0	0	0	0	0	0	0	0	0	0	0
K03420	M00343	Archaeal proteasome			DOM022_GL0091006	No	0	0	0	0	0	0	0	0	0	0	0	0	0	0	0	0	0	0	0	0	0	0	0	0	0	0	0	0	0	0	0	0	0	0	0	0	0	0	0	0	0	0	0
K03420	M00343	Archaeal proteasome			ED10A_GL0116585	No	0	0	0	0	0	0	0	0	0	0	0	0	0	0	0	0	0	0	0	0	0	0	0	0	0	0	0	0	0	0	0	0	0	0	0	0	0	0	0	0	0	0	0
K03420	M00343	Archaeal proteasome			LD-22_GL0100541	No	0	0	0	0	0	0	0	0	0	0	0	0	0	0	0	0	0	0	0	0	0	0	0	0	0	0	0	0	0	0	0	0	0	0	0	0	0	0	0	0	0	0	0
K03420	M00343	Archaeal proteasome			LD-22_GL0104720	No	0	0	0	0	0	0	0	0	0	0	0	0	0	0	0	0	0	0	0	0	0	0	0	0	0	0	0	0	0	0	0	0	0	0	0	0	0	0	0	0	0	0	0
K03420	M00343	Archaeal proteasome			MH0011_GL0041126	No	0	0	0	0	0	0	0	0	0	0	0	0	0	0	0	0	0	0	0	0	0	0	0	0	0	0	0	0	0	0	0	0	0	0	0	0	0	0	0	0	0	0	0
K03420	M00343	Archaeal proteasome			MH0012_GL0209764	No	0	0	0	0	0	0	0	0	0	0	0	0	0	0	0	0	0	0	0	0	0	0	0	0	0	0	0	0	0	0	0	0	8.71453e-07	7.20657e-08	0	0	0	0	0	0	0	0	0
K03420	M00343	Archaeal proteasome			MH0034_GL0002009	No	0	0	0	0	0	0	0	0	0	0	0	0	0	0	0	0	0	0	0	0	0	0	0	0	0	0	0	0	0	0	0	0	0	0	0	0	0	0	0	0	0	0	0
K03420	M00343	Archaeal proteasome			MH0096_GL0095443	No	0	0	0	0	0	0	0	0	0	0	0	0	0	0	0	0	0	0	0	0	0	0	0	0	0	0	0	0	0	0	0	0	0	0	0	0	0	0	0	0	0	0	0
K03420	M00343	Archaeal proteasome			MH0120_GL0069907	No	0	0	0	0	0	0	0	0	0	0	0	0	0	0	0	0	0	0	0	0	0	0	0	0	0	0	0	0	0	0	0	0	0	0	0	0	0	0	0	0	0	0	0
K03420	M00343	Archaeal proteasome			MH0124_GL0092392	No	0	0	0	0	0	0	0	0	0	0	0	0	0	0	0	0	0	0	0	0	0	0	0	0	0	0	0	0	0	0	0	0	0	0	0	0	0	0	0	0	0	0	0
K03420	M00343	Archaeal proteasome			MH0137_GL0030605	No	0	0	0	0	0	0	0	0	0	0	0	0	0	0	0	0	0	0	0	0	0	0	0	0	0	0	0	0	0	0	0	0	0	0	0	0	0	0	0	0	0	0	0
K03420	M00343	Archaeal proteasome			MH0141_GL0055177	No	0	0	0	0	0	0	0	0	0	0	0	0	0	0	0	0	0	0	0	0	0	0	0	0	0	0	0	0	0	0	0	0	0	0	0	0	0	0	0	0	0	0	0
K03420	M00343	Archaeal proteasome			MH0141_GL0072919	No	0	0	0	0	0	0	0	0	0	0	0	0	0	0	0	0	0	0	0	0	0	0	0	0	0	0	0	0	0	0	0	0	0	0	0	0	0	0	0	0	0	0	0
K03420	M00343	Archaeal proteasome			MH0154_GL0004749	No	0	0	0	0	0	0	0	0	0	0	0	0	0	0	0	0	0	0	0	0	0	0	0	0	0	0	0	0	0	0	0	0	0	0	0	0	0	0	0	0	0	0	0
K03420	M00343	Archaeal proteasome			MH0189_GL0030621	No	0	0	0	0	0	0	0	0	0	0	0	0	0	0	0	0	0	0	0	0	0	0	0	0	0	0	0	0	0	0	0	0	0	0	0	0	0	0	0	0	0	0	0
K03420	M00343	Archaeal proteasome			MH0197_GL0191868	No	0	0	0	0	0	0	0	0	0	0	0	0	0	0	0	0	0	0	0	0	0	0	0	0	0	0	0	0	0	0	0	0	0	0	0	0	0	0	0	0	0	0	0
K03420	M00343	Archaeal proteasome			MH0212_GL0035703	No	0	0	0	0	0	0	0	0	0	0	0	0	0	0	0	0	0	0	0	0	0	0	0	0	0	0	0	0	0	0	0	0	0	0	0	0	0	0	0	0	0	0	0
K03420	M00343	Archaeal proteasome			MH0318_GL0216409	No	0	0	0	0	0	0	0	0	0	0	0	0	0	0	0	0	0	0	0	0	0	0	0	0	0	0	0	0	0	0	0	0	0	0	0	0	0	0	0	0	0	0	0
K03420	M00343	Archaeal proteasome			MH0357_GL0178213	No	0	0	0	0	0	0	0	0	0	0	0	0	0	0	0	0	0	0	0	0	0	0	0	0	0	0	0	0	0	0	0	0	0	0	0	0	0	0	0	0	0	0	0
K03420	M00343	Archaeal proteasome			MH0357_GL0178214	No	0	0	0	0	0	0	0	0	0	0	0	0	0	0	0	0	0	0	0	0	0	0	0	0	0	0	0	0	0	0	0	0	0	0	0	0	0	0	0	0	0	0	0
K03420	M00343	Archaeal proteasome			MH0369_GL0132951	No	0	0	0	0	0	0	0	0	0	0	0	0	0	0	0	0	0	0	0	0	0	0	0	0	0	0	0	0	0	0	0	0	0	0	0	0	0	0	0	0	0	0	0
K03420	M00343	Archaeal proteasome			MH0374_GL0056484	No	0	0	0	0	0	0	0	0	0	0	0	0	0	0	0	0	0	0	0	0	0	0	0	0	0	0	0	0	0	0	0	0	0	0	0	0	0	0	0	0	0	0	0
K03420	M00343	Archaeal proteasome			MH0406_GL0201499	No	0	0	0	0	0	0	0	0	0	0	0	0	0	0	0	0	0	0	0	0	0	0	0	0	0	0	0	0	0	0	0	0	0	0	0	0	0	0	0	0	0	0	0
K03420	M00343	Archaeal proteasome			MH0430_GL0156236	No	0	0	0	0	0	0	0	0	0	0	0	0	0	0	0	0	0	0	0	0	0	0	0	0	0	0	0	0	0	0	0	0	0	0	0	0	0	0	0	0	0	0	0
K03420	M00343	Archaeal proteasome			T2D-118A_GL0035897	No	0	0	0	0	2.27769e-06	0	3.66021e-07	0	0	0	0	0	0	0	0	0	0	0	0	0	0	0	0	0	0	0	0	0	0	0	0	0	8.11852e-08	0	0	0	0	0	0	0	0	0	0
K03420	M00343	Archaeal proteasome			Unknow_GL0055351	No	0	0	0	0	0	0	0	0	0	0	0	0	0	0	0	0	0	0	0	0	0	0	0	0	0	0	0	0	4.56511e-08	0	0	6.13617e-07	2.82895e-07	0	3.70628e-07	0	0	0	0	0	0	0	0
K03420	M00343	Archaeal proteasome			Unknow_GL0059391	No	0	0	0	0	0	0	0	0	0	0	0	0	0	0	0	0	0	0	0	0	0	0	0	0	0	0	0	0	0	0	0	1.73107e-07	0	0	0	0	0	0	0	0	0	0	0
K03420	M00343	Archaeal proteasome			V1.UC56-0_GL0035650	No	0	0	0	0	0	0	0	0	0	0	0	0	0	0	0	0	0	0	0	0	0	0	0	0	0	0	0	0	0	0	0	0	0	0	0	0	0	0	0	0	0	0	0
K03433	M00342	Bacterial proteasome	M00343	Archaeal proteasome	H-P2_GL0320521	No	0	0	0	0	0	0	0	0	0	0	0	0	0	0	0	0	0	0	0	0	0	0	0	0	0	0	0	0	0	0	2.12042e-07	0	0	0	0	0	0	0	0	0	0	0	0
K03433	M00342	Bacterial proteasome	M00343	Archaeal proteasome	H-P2_GL0453457	No	0	0	0	0	0	0	0	0	0	0	0	0	0	0	0	0	0	0	0	0	0	0	0	0	0	0	0	0	3.61866e-07	1.64628e-07	0	0	0	0	8.1608e-08	0	0	0	0	0	0	0	0
K03433	M00342	Bacterial proteasome	M00343	Archaeal proteasome	MH0012_GL0072784	No	0	0	0	0	0	0	0	0	0	0	0	0	0	0	0	0	0	0	0	0	0	0	0	0	0	0	0	0	0	0	0	0	2.02174e-06	0	0	0	0	0	0	0	0	0	0
K03433	M00342	Bacterial proteasome	M00343	Archaeal proteasome	MH0318_GL0037095	No	0	0	0	0	0	0	0	0	0	0	0	0	0	0	0	0	0	0	0	0	0	0	0	0	0	0	0	0	0	0	0	0	0	0	0	0	0	0	0	0	0	0	0
K03433	M00342	Bacterial proteasome	M00343	Archaeal proteasome	MH0357_GL0046975	No	0	0	0	0	0	0	0	0	0	0	0	0	0	0	0	0	0	0	0	0	0	0	0	0	0	0	0	0	0	0	0	0	0	0	0	0	0	0	0	0	0	0	0
K03433	M00342	Bacterial proteasome	M00343	Archaeal proteasome	MH0399_GL0111548	No	0	0	0	0	0	0	0	0	0	0	0	0	0	0	0	0	0	0	0	0	0	0	0	0	0	0	0	0	0	0	0	0	0	0	0	0	0	0	0	0	0	0	0
K03433	M00342	Bacterial proteasome	M00343	Archaeal proteasome	MH0405_GL0053939	No	0	0	0	0	0	0	0	0	0	0	0	0	0	0	0	0	0	0	0	0	0	0	0	0	0	0	0	0	0	0	0	0	0	0	0	0	0	0	0	0	0	0	0
K03433	M00342	Bacterial proteasome	M00343	Archaeal proteasome	O2.UC58-2_GL0004088	No	0	0	0	0	0	0	0	0	0	0	0	0	0	0	0	0	0	0	0	0	0	0	0	0	0	0	0	0	0	0	0	0	0	0	0	0	0	0	0	0	0	0	0
K03433	M00342	Bacterial proteasome	M00343	Archaeal proteasome	SZEY-62A_GL0038546	No	0	0	0	0	0	0	0	0	0	0	0	0	0	0	0	0	0	0	0	0	0	0	0	0	0	0	0	0	4.21472e-08	0	0	8.24029e-07	5.80403e-07	0	5.98816e-07	0	0	0	0	0	0	0	0
K03433	M00342	Bacterial proteasome	M00343	Archaeal proteasome	T2D-59A_GL0114596	No	0	0	0	0	0	0	0	0	0	0	0	0	0	0	0	0	0	0	0	0	0	0	0	0	0	0	0	0	0	0	0	0	0	0	0	0	0	0	0	0	0	0	0
K03433	M00342	Bacterial proteasome	M00343	Archaeal proteasome	Unknow_GL0143501	No	0	0	0	0	0	0	0	0	0	0	0	0	0	0	0	0	0	0	0	0	0	0	0	0	0	0	0	0	0	0	0	0	0	0	0	0	0	0	0	0	0	0	0
K03433	M00342	Bacterial proteasome	M00343	Archaeal proteasome	H-P2_GL0320521	No	0	0	0	0	0	0	0	0	0	0	0	0	0	0	0	0	0	0	0	0	0	0	0	0	0	0	0	0	0	0	2.12042e-07	0	0	0	0	0	0	0	0	0	0	0	0
K03433	M00342	Bacterial proteasome	M00343	Archaeal proteasome	H-P2_GL0453457	No	0	0	0	0	0	0	0	0	0	0	0	0	0	0	0	0	0	0	0	0	0	0	0	0	0	0	0	0	3.61866e-07	1.64628e-07	0	0	0	0	8.1608e-08	0	0	0	0	0	0	0	0
K03433	M00342	Bacterial proteasome	M00343	Archaeal proteasome	MH0012_GL0072784	No	0	0	0	0	0	0	0	0	0	0	0	0	0	0	0	0	0	0	0	0	0	0	0	0	0	0	0	0	0	0	0	0	2.02174e-06	0	0	0	0	0	0	0	0	0	0
K03433	M00342	Bacterial proteasome	M00343	Archaeal proteasome	MH0318_GL0037095	No	0	0	0	0	0	0	0	0	0	0	0	0	0	0	0	0	0	0	0	0	0	0	0	0	0	0	0	0	0	0	0	0	0	0	0	0	0	0	0	0	0	0	0
K03433	M00342	Bacterial proteasome	M00343	Archaeal proteasome	MH0357_GL0046975	No	0	0	0	0	0	0	0	0	0	0	0	0	0	0	0	0	0	0	0	0	0	0	0	0	0	0	0	0	0	0	0	0	0	0	0	0	0	0	0	0	0	0	0
K03433	M00342	Bacterial proteasome	M00343	Archaeal proteasome	MH0399_GL0111548	No	0	0	0	0	0	0	0	0	0	0	0	0	0	0	0	0	0	0	0	0	0	0	0	0	0	0	0	0	0	0	0	0	0	0	0	0	0	0	0	0	0	0	0
K03433	M00342	Bacterial proteasome	M00343	Archaeal proteasome	MH0405_GL0053939	No	0	0	0	0	0	0	0	0	0	0	0	0	0	0	0	0	0	0	0	0	0	0	0	0	0	0	0	0	0	0	0	0	0	0	0	0	0	0	0	0	0	0	0
K03433	M00342	Bacterial proteasome	M00343	Archaeal proteasome	O2.UC58-2_GL0004088	No	0	0	0	0	0	0	0	0	0	0	0	0	0	0	0	0	0	0	0	0	0	0	0	0	0	0	0	0	0	0	0	0	0	0	0	0	0	0	0	0	0	0	0
K03433	M00342	Bacterial proteasome	M00343	Archaeal proteasome	SZEY-62A_GL0038546	No	0	0	0	0	0	0	0	0	0	0	0	0	0	0	0	0	0	0	0	0	0	0	0	0	0	0	0	0	4.21472e-08	0	0	8.24029e-07	5.80403e-07	0	5.98816e-07	0	0	0	0	0	0	0	0
K03433	M00342	Bacterial proteasome	M00343	Archaeal proteasome	T2D-59A_GL0114596	No	0	0	0	0	0	0	0	0	0	0	0	0	0	0	0	0	0	0	0	0	0	0	0	0	0	0	0	0	0	0	0	0	0	0	0	0	0	0	0	0	0	0	0
K03433	M00342	Bacterial proteasome	M00343	Archaeal proteasome	Unknow_GL0143501	No	0	0	0	0	0	0	0	0	0	0	0	0	0	0	0	0	0	0	0	0	0	0	0	0	0	0	0	0	0	0	0	0	0	0	0	0	0	0	0	0	0	0	0
K03432	M00342	Bacterial proteasome	M00343	Archaeal proteasome	H-P2_GL0320522	No	0	0	0	0	0	0	0	0	0	0	0	0	0	0	0	0	0	0	0	0	0	0	0	0	0	0	0	0	0	0	2.45065e-07	0	0	0	0	0	0	0	0	0	0	0	0
K03432	M00342	Bacterial proteasome	M00343	Archaeal proteasome	H-P2_GL0422885	No	0	0	0	0	0	0	0	0	0	0	0	0	0	0	0	0	0	0	0	0	0	0	0	0	0	0	0	0	9.42114e-08	1.28582e-07	9.77058e-08	0	0	0	2.86828e-07	0	0	0	0	0	0	0	0
K03432	M00342	Bacterial proteasome	M00343	Archaeal proteasome	MH0012_GL0018541	No	0	0	0	0	0	0	0	0	0	0	0	0	0	0	0	0	0	0	0	0	0	0	0	0	0	0	0	0	0	0	0	0	1.20147e-06	0	0	0	0	0	0	0	0	0	0
K03432	M00342	Bacterial proteasome	M00343	Archaeal proteasome	MH0309_GL0049741	No	0	0	0	0	0	0	0	0	0	0	0	0	0	0	0	0	0	0	0	0	0	0	0	0	0	0	0	0	0	0	0	0	0	0	0	0	0	0	0	0	0	0	0
K03432	M00342	Bacterial proteasome	M00343	Archaeal proteasome	MH0318_GL0207756	No	0	0	0	0	0	0	0	0	0	0	0	0	0	0	0	0	0	0	0	0	0	0	0	0	0	0	0	0	0	0	0	0	0	0	0	0	0	0	0	0	0	0	0
K03432	M00342	Bacterial proteasome	M00343	Archaeal proteasome	MH0357_GL0088465	No	0	0	0	0	0	0	0	0	0	0	0	0	0	0	0	0	0	0	0	0	0	0	0	0	0	0	0	0	0	0	0	0	0	0	0	0	0	0	0	0	0	0	0
K03432	M00342	Bacterial proteasome	M00343	Archaeal proteasome	MH0397_GL0023350	No	0	0	0	0	0	0	0	0	0	0	0	0	0	0	0	0	0	0	0	0	0	0	0	0	0	0	0	0	0	0	0	0	0	0	0	0	0	0	0	0	0	0	0
K03432	M00342	Bacterial proteasome	M00343	Archaeal proteasome	MH0411_GL0201717	No	0	0	0	0	0	0	0	0	0	0	0	0	0	0	0	0	0	0	0	0	0	0	0	0	0	0	0	0	0	0	0	0	0	0	0	0	0	0	0	0	0	0	0
K03432	M00342	Bacterial proteasome	M00343	Archaeal proteasome	MH0430_GL0009499	No	0	0	0	0	0	0	0	0	0	0	0	0	0	0	0	0	0	0	0	0	0	0	0	0	0	0	0	0	0	0	0	0	0	0	0	0	0	0	0	0	0	0	0
K03432	M00342	Bacterial proteasome	M00343	Archaeal proteasome	MH0430_GL0124158	No	0	0	0	0	0	0	0	0	0	0	0	0	0	0	0	0	0	0	0	0	0	0	0	0	0	0	0	0	0	0	0	0	0	0	0	0	0	0	0	0	0	0	0
K03432	M00342	Bacterial proteasome	M00343	Archaeal proteasome	T2D-15A_GL0056165	No	0	0	0	0	0	0	0	0	0	0	0	0	0	0	0	0	0	0	0	0	0	0	0	0	0	0	0	0	0	0	0	8.73041e-07	4.3227e-07	0	4.7253e-07	0	0	0	0	0	0	0	0
K03432	M00342	Bacterial proteasome	M00343	Archaeal proteasome	Unknow_GL0104786	No	0	0	0	0	9.91621e-08	0	0	0	0	0	0	0	0	0	0	0	0	0	0	0	0	0	0	0	0	0	0	0	0	0	0	8.15445e-08	0	0	0	0	0	0	0	0	0	0	0
K03432	M00342	Bacterial proteasome	M00343	Archaeal proteasome	H-P2_GL0320522	No	0	0	0	0	0	0	0	0	0	0	0	0	0	0	0	0	0	0	0	0	0	0	0	0	0	0	0	0	0	0	2.45065e-07	0	0	0	0	0	0	0	0	0	0	0	0
K03432	M00342	Bacterial proteasome	M00343	Archaeal proteasome	H-P2_GL0422885	No	0	0	0	0	0	0	0	0	0	0	0	0	0	0	0	0	0	0	0	0	0	0	0	0	0	0	0	0	9.42114e-08	1.28582e-07	9.77058e-08	0	0	0	2.86828e-07	0	0	0	0	0	0	0	0
K03432	M00342	Bacterial proteasome	M00343	Archaeal proteasome	MH0012_GL0018541	No	0	0	0	0	0	0	0	0	0	0	0	0	0	0	0	0	0	0	0	0	0	0	0	0	0	0	0	0	0	0	0	0	1.20147e-06	0	0	0	0	0	0	0	0	0	0
K03432	M00342	Bacterial proteasome	M00343	Archaeal proteasome	MH0309_GL0049741	No	0	0	0	0	0	0	0	0	0	0	0	0	0	0	0	0	0	0	0	0	0	0	0	0	0	0	0	0	0	0	0	0	0	0	0	0	0	0	0	0	0	0	0
K03432	M00342	Bacterial proteasome	M00343	Archaeal proteasome	MH0318_GL0207756	No	0	0	0	0	0	0	0	0	0	0	0	0	0	0	0	0	0	0	0	0	0	0	0	0	0	0	0	0	0	0	0	0	0	0	0	0	0	0	0	0	0	0	0
K03432	M00342	Bacterial proteasome	M00343	Archaeal proteasome	MH0357_GL0088465	No	0	0	0	0	0	0	0	0	0	0	0	0	0	0	0	0	0	0	0	0	0	0	0	0	0	0	0	0	0	0	0	0	0	0	0	0	0	0	0	0	0	0	0
K03432	M00342	Bacterial proteasome	M00343	Archaeal proteasome	MH0397_GL0023350	No	0	0	0	0	0	0	0	0	0	0	0	0	0	0	0	0	0	0	0	0	0	0	0	0	0	0	0	0	0	0	0	0	0	0	0	0	0	0	0	0	0	0	0
K03432	M00342	Bacterial proteasome	M00343	Archaeal proteasome	MH0411_GL0201717	No	0	0	0	0	0	0	0	0	0	0	0	0	0	0	0	0	0	0	0	0	0	0	0	0	0	0	0	0	0	0	0	0	0	0	0	0	0	0	0	0	0	0	0
K03432	M00342	Bacterial proteasome	M00343	Archaeal proteasome	MH0430_GL0009499	No	0	0	0	0	0	0	0	0	0	0	0	0	0	0	0	0	0	0	0	0	0	0	0	0	0	0	0	0	0	0	0	0	0	0	0	0	0	0	0	0	0	0	0
K03432	M00342	Bacterial proteasome	M00343	Archaeal proteasome	MH0430_GL0124158	No	0	0	0	0	0	0	0	0	0	0	0	0	0	0	0	0	0	0	0	0	0	0	0	0	0	0	0	0	0	0	0	0	0	0	0	0	0	0	0	0	0	0	0
K03432	M00342	Bacterial proteasome	M00343	Archaeal proteasome	T2D-15A_GL0056165	No	0	0	0	0	0	0	0	0	0	0	0	0	0	0	0	0	0	0	0	0	0	0	0	0	0	0	0	0	0	0	0	8.73041e-07	4.3227e-07	0	4.7253e-07	0	0	0	0	0	0	0	0
K03432	M00342	Bacterial proteasome	M00343	Archaeal proteasome	Unknow_GL0104786	No	0	0	0	0	9.91621e-08	0	0	0	0	0	0	0	0	0	0	0	0	0	0	0	0	0	0	0	0	0	0	0	0	0	0	8.15445e-08	0	0	0	0	0	0	0	0	0	0	0
K13571	M00342	Bacterial proteasome			AS121_GL0078070	No	0	0	0	0	0	0	0	0	3.09209e-07	0	0	0	0	1.80557e-07	0	0	0	0	0	0	0	0	0	0	0	0	0	0	0	0	0	0	0	9.09108e-07	0	0	0	0	0	0	0	0	0
K13571	M00342	Bacterial proteasome			AS29_GL0015274	No	0	0	0	0	0	0	0	0	7.17542e-07	0	0	0	0	0	0	0	0	0	0	0	0	0	0	0	0	0	0	0	0	0	0	0	0	0	0	0	0	0	0	0	0	0	0
K13571	M00342	Bacterial proteasome			AS29_GL0015277	No	0	0	0	0	0	0	0	0	4.73094e-07	0	0	0	0	0	0	0	0	0	0	0	0	0	0	0	0	0	0	0	0	0	0	0	0	0	0	0	0	0	0	0	0	0	0
K13571	M00342	Bacterial proteasome			AS73_GL0020378	No	0	0	0	0	0	0	0	0	0	0	0	0	0	0	0	0	0	0	0	0	0	0	0	0	0	0	0	0	0	0	0	0	0	0	0	0	0	0	0	0	0	0	0
K13571	M00342	Bacterial proteasome			AS73_GL0024247	No	0	0	0	0	0	0	0	0	0	0	0	0	0	0	0	0	0	0	0	0	0	0	0	0	0	0	0	0	0	0	0	0	0	0	0	0	0	0	0	0	0	0	0
K13571	M00342	Bacterial proteasome			DLF012_GL0036320	No	0	0	0	0	0	0	0	0	0	0	0	0	0	0	0	0	0	0	0	0	0	0	0	0	0	0	0	0	0	0	0	0	0	0	0	0	0	0	0	0	0	0	0
K13571	M00342	Bacterial proteasome			H-P2_GL0021337	No	0	0	0	0	0	0	0	0	0	0	0	0	0	0	0	0	0	0	0	0	0	0	0	0	0	0	0	0	1.144e-07	0	5.93214e-08	0	0	0	2.32194e-07	0	0	0	0	0	0	0	0
K13571	M00342	Bacterial proteasome			H-P2_GL0154164	No	0	0	0	0	0	0	0	0	0	0	0	0	0	0	0	0	0	0	0	0	0	0	0	0	0	0	0	0	2.80981e-08	3.83491e-08	0	0	0	0	1.1406e-07	0	0	0	0	0	0	0	0
K13571	M00342	Bacterial proteasome			H-P2_GL0154165	No	0	0	0	0	0	0	0	0	0	0	0	0	0	0	0	0	0	0	0	0	0	0	0	0	0	0	0	0	2.18399e-07	0	0	0	0	0	0	0	0	0	0	0	0	0	0
K13571	M00342	Bacterial proteasome			H-P2_GL0346351	No	0	0	0	0	0	0	0	0	0	0	0	0	0	0	0	0	0	0	0	0	0	0	0	0	0	0	0	0	4.71057e-08	1.28582e-07	9.77058e-08	0	0	0	7.64875e-07	0	0	0	0	0	0	0	0
K13571	M00342	Bacterial proteasome			H-P2_GL0558061	No	0	0	0	0	0	0	0	0	0	0	0	0	0	0	0	0	0	0	0	0	0	0	0	0	0	0	0	0	1.93741e-08	5.28846e-08	2.00927e-08	0	0	0	1.57293e-07	0	0	0	0	0	0	0	0
K13571	M00342	Bacterial proteasome			H-P2_GL0651051	No	0	0	0	0	0	0	0	0	0	0	0	0	0	0	0	0	0	0	0	0	0	0	0	0	0	0	0	0	6.00597e-08	1.63942e-07	0	0	0	0	1.21902e-07	0	0	0	0	0	0	0	0
K13571	M00342	Bacterial proteasome			LD-76_GL0005686	Yes	0	0	0	0	0	4.8812e-08	3.38985e-07	2.23317e-07	1.09973e-06	0	1.46415e-07	0	0	2.44248e-07	0	0	0	0	0	1.75134e-07	0	0	0	0	8.27337e-07	4.50031e-07	0	0	0	0	1.20244e-06	9.44921e-07	0	1.36912e-06	0	0	0	2.96994e-07	1.6473e-07	0	0	6.9283e-07	6.6349e-08
K13571	M00342	Bacterial proteasome			LD-77_GL0049099	Yes	0	0	0	2.85727e-07	0	0	0	7.52499e-07	8.27106e-08	0	3.96853e-08	0	0	0	0	0	0	0	1.54274e-07	0	0	0	0	0	5.60619e-08	6.96987e-07	0	0	7.89286e-08	2.6931e-08	0	2.68539e-07	0	4.24699e-07	0	0	0	0	0	0	0	0	0
K13571	M00342	Bacterial proteasome			LD-81_GL0061798	No	0	0	0	0	0	0	0	0	0	0	0	0	0	0	0	0	0	0	0	0	0	0	0	0	0	0	0	0	0	0	1.51453e-07	0	0	0	0	0	0	0	0	0	0	0	0
K13571	M00342	Bacterial proteasome			LD-81_GL0061801	No	0	0	0	0	0	0	0	0	0	0	0	0	0	0	0	0	0	0	0	0	0	0	0	0	0	2.61043e-07	0	0	0	0	0	0	0	0	0	0	0	0	0	0	0	0	0
K13571	M00342	Bacterial proteasome			MH0131_GL0017112	No	0	0	0	0	5.28864e-08	2.38636e-08	0	1.29919e-06	0	0	0	0	0	0	0	0	5.29684e-06	4.48831e-08	0	0	0	0	0	0	0	0	0	0	0	0	0	0	8.15336e-08	0	0	0	0	0	0	0	3.82201e-08	0	0
K13571	M00342	Bacterial proteasome			MH0230_GL0135272	No	0	0	0	0	0	0	0	0	0	0	0	0	0	0	0	0	0	0	0	0	0	0	0	0	0	0	0	0	0	0	0	0	0	0	0	0	0	0	0	0	0	0	0
K13571	M00342	Bacterial proteasome			MH0230_GL0157441	No	0	0	0	0	0	0	0	0	3.03684e-08	0	0	0	0	0	0	0	0	0	0	0	0	0	0	0	0	0	0	0	0	0	2.12213e-08	0	0	0	0	0	0	0	0	0	0	0	0
K13571	M00342	Bacterial proteasome			MH0410_GL0076410	No	0	0	0	0	0	0	0	0	1.44625e-07	0	0	0	0	0	0	0	0	0	0	0	0	0	0	0	0	0	0	0	0	0	0	0	0	0	0	0	0	0	0	0	0	0	0
K13571	M00342	Bacterial proteasome			NLM027_GL0036967	No	0	0	0	0	0	0	0	0	0	0	0	0	0	0	0	0	0	0	0	0	0	0	0	0	0	0	0	0	0	0	0	0	0	0	0	0	0	0	0	0	0	0	0
K13571	M00342	Bacterial proteasome			O2.UC34-0_GL0014549	No	0	0	0	0	0	0	0	4.72702e-07	0	0	0	0	0	0	0	0	7.89327e-07	0	0	0	0	0	0	0	0	0	0	0	0	0	0	0	0	0	0	0	0	0	0	0	0	0	0
K13571	M00342	Bacterial proteasome			O2.UC47-1_GL0097387	No	0	0	0	0	0	0	0	0	0	0	0	0	0	0	0	0	0	0	0	0	0	0	0	0	0	0	0	0	0	0	0	0	0	0	0	0	0	0	0	0	0	0	0
K13571	M00342	Bacterial proteasome			O2.UC8-1_GL0106092	No	0	0	0	0	0	0	0	5.12167e-07	0	0	0	0	0	0	0	0	0	0	6.70358e-08	0	0	0	0	0	0	0	0	0	0	0	0	1.0472e-07	0	0	0	0	0	0	0	0	0	0	0
K13571	M00342	Bacterial proteasome			RA02_GL0008133	Yes	0	0	0	7.34855e-07	5.13645e-08	0	5.85298e-08	1.67778e-06	0	0	3.47604e-08	0	0	2.04272e-07	0	0	0	0	4.34577e-08	0	0	0	0	0	0	7.97187e-07	0	0	1.72834e-08	4.71776e-08	0	1.85216e-07	2.38007e-08	0	0	0	0	0	1.17326e-07	0	0	0	0
K13571	M00342	Bacterial proteasome			RA03_GL0014807	Yes	0	0	0	0	2.49141e-07	7.90575e-08	2.28671e-07	1.78351e-07	7.87707e-07	0	1.58092e-07	0	8.77872e-07	0	0	0	0	0	0	1.13461e-07	0	0	0	0	9.65143e-07	5.39884e-07	0	0	0	2.68208e-08	1.5042e-06	8.95216e-07	0	1.77609e-06	0	0	0	2.51153e-07	0	7.3577e-08	0	3.60296e-07	0
K13571	M00342	Bacterial proteasome			S-P2_GL0089596	No	0	0	0	0	0	0	0	0	0	0	0	0	0	0	0	0	1.62193e-07	0	0	0	0	0	0	0	0	0	0	0	1.81999e-08	0	0	0	0	0	3.694e-08	0	0	0	0	0	0	0	0
K13571	M00342	Bacterial proteasome			SRA00_GL0013657	No	0	0	0	0	0	0	0	1.33767e-06	0	0	0	0	0	0	0	0	6.55672e-06	0	0	0	0	4.17482e-08	0	0	0	0	0	0	0	0	0	0	8.11852e-08	0	0	0	0	0	0	0	0	0	0
K13571	M00342	Bacterial proteasome			SRA02_GL0363068	No	0	0	0	0	0	0	0	0	0	0	0	0	0	0	0	0	0	0	0	0	0	0	0	0	0	0	0	0	7.78102e-08	5.30987e-08	1.21044e-07	0	0	0	2.36894e-07	0	0	0	0	0	0	0	0
K13571	M00342	Bacterial proteasome			Unknow_GL0023682	No	0	0	0	0	0	0	0	0	0	0	0	0	0	0	0	0	0	0	0	0	0	0	0	0	0	0	0	0	0	0	0	0	0	0	0	0	0	0	0	0	0	0	0
K13571	M00342	Bacterial proteasome			Unknow_GL0027284	No	0	0	0	0	0	0	0	0	0	0	0	0	0	0	0	0	0	0	0	0	0	0	0	0	0	0	0	0	0	0	0	0	0	0	0	0	0	0	0	0	0	0	0
K13571	M00342	Bacterial proteasome			Unknow_GL0028780	No	0	0	0	0	0	0	0	0	0	0	0	0	0	0	0	0	0	0	0	0	0	0	0	0	0	0	0	0	0	0	0	0	0	0	0	0	0	0	0	0	0	0	0
K13571	M00342	Bacterial proteasome			Unknow_GL0033028	No	0	0	0	0	0	0	0	0	0	0	0	0	0	0	0	0	0	0	0	0	0	0	0	0	0	0	0	0	0	0	0	0	0	0	0	0	0	0	0	0	0	0	0
K13571	M00342	Bacterial proteasome			Unknow_GL0035862	No	0	0	0	0	0	0	0	0	0	0	0	0	0	0	0	0	0	0	0	0	0	0	0	0	0	0	0	0	0	0	0	0	0	0	0	0	0	0	0	0	0	0	0
K13571	M00342	Bacterial proteasome			Unknow_GL0036889	No	0	0	0	0	0	0	0	0	0	0	0	0	0	0	0	0	0	0	0	0	0	0	0	0	0	0	0	0	0	0	0	0	0	0	0	0	0	0	0	0	0	0	0
K13571	M00342	Bacterial proteasome			Unknow_GL0037587	No	5.41025e-08	0	0	0	0	0	0	0	0	0	0	0	0	0	0	0	1.31346e-07	0	0	0	0	0	0	0	0	0	0	0	1.96515e-08	0	0	0	0	0	0	0	0	0	0	0	0	0	0
K13571	M00342	Bacterial proteasome			Unknow_GL0037925	No	0	0	0	0	0	0	0	0	0	0	0	0	0	0	0	0	0	0	0	0	0	0	0	0	0	0	0	0	0	0	0	0	0	0	0	0	0	0	0	0	0	0	0
K13571	M00342	Bacterial proteasome			Unknow_GL0039200	No	0	0	0	0	0	0	0	0	0	0	0	0	0	0	0	0	0	0	0	0	0	0	0	0	0	0	0	0	0	0	0	0	0	0	0	0	0	0	0	0	0	0	0
K13571	M00342	Bacterial proteasome			V1.CD25-0_GL0003607	No	0	0	0	0	0	0	0	0	0	0	0	0	0	0	0	0	0	0	0	0	0	0	0	0	0	0	0	0	0	0	0	0	0	0	0	0	0	0	0	0	0	0	0
K13571	M00342	Bacterial proteasome			V1.CD31-0_GL0018755	No	0	0	0	0	0	0	0	3.56153e-08	0	0	0	0	0	0	0	0	0	0	1.30373e-07	0	0	0	0	0	0	0	0	0	0	0	0	0	0	6.24277e-07	0	0	0	0	0	0	0	0	0
K13571	M00342	Bacterial proteasome			V1.CD40-0_GL0171409	No	0	0	0	0	0	0	0	0	0	0	0	0	0	0	0	0	0	0	0	0	0	0	0	0	0	0	0	0	0	0	0	0	0	0	0	0	0	0	0	0	0	0	0
K13571	M00342	Bacterial proteasome			V1.CD40-0_GL0209261	No	0	0	0	0	0	0	0	0	0	0	0	0	0	0	0	0	0	0	0	0	0	0	0	0	0	0	0	0	0	0	0	0	0	0	0	0	0	0	0	0	0	0	0
K13571	M00342	Bacterial proteasome			V1.CD7-0-PN_GL0011630	No	0	0	0	0	0	0	0	0	0	0	0	0	0	0	0	0	0	0	0	0	0	0	0	0	0	0	0	0	0	0	0	0	0	0	0	0	0	0	0	0	0	0	0
K13571	M00342	Bacterial proteasome			V1.CD7-0-PN_GL0011633	No	0	0	0	0	0	0	0	0	0	0	0	0	0	0	0	0	0	0	0	0	0	0	0	0	0	0	0	0	0	0	0	0	0	0	0	0	0	0	0	0	0	0	0
K13571	M00342	Bacterial proteasome			V1.FI05_GL0061192	No	0	0	0	0	0	0	0	0	0	0	0	0	0	0	0	0	0	0	0	0	0	0	0	0	0	0	0	0	0	0	0	0	0	0	0	0	0	0	0	0	0	0	0
K13571	M00342	Bacterial proteasome			V1.UC11-5_GL0146999	No	0	0	0	0	0	0	0	0	0	0	0	0	0	0	0	0	0	0	0	0	0	0	0	0	0	0	0	0	0	0	0	0	0	0	0	0	0	0	0	0	0	0	0
K13527	M00342	Bacterial proteasome			159611913-stool2_GL0009221	No	0	0	0	0	0	0	0	0	0	0	0	0	0	0	0	0	0	0	0	0	0	0	0	0	0	0	0	0	0	0	0	0	0	0	0	0	0	0	0	0	0	0	0
K13527	M00342	Bacterial proteasome			AS73_GL0018098	No	0	0	0	0	0	0	0	0	0	0	0	0	0	0	0	0	0	0	0	0	0	0	0	0	0	0	0	0	0	0	0	0	0	0	0	0	0	0	0	0	0	0	0
K13527	M00342	Bacterial proteasome			DLF012_GL0036309	No	0	0	0	0	0	0	0	0	0	0	0	0	0	0	0	0	0	0	0	0	0	0	0	0	0	0	0	0	0	0	0	0	0	0	0	0	0	0	0	0	0	0	0
K13527	M00342	Bacterial proteasome			DOM019_GL0041450	No	0	0	0	0	0	0	0	0	0	0	0	0	0	0	0	0	0	0	0	0	0	0	0	0	0	0	0	0	0	0	0	0	0	0	0	0	0	0	0	0	0	0	0
K13527	M00342	Bacterial proteasome			H-P2_GL0154166	No	0	0	0	0	0	0	0	0	0	0	0	0	0	0	0	0	0	0	0	0	0	0	0	0	0	0	0	0	7.44927e-08	0	0	0	0	0	1.51196e-07	0	0	0	0	0	0	0	0
K13527	M00342	Bacterial proteasome			H-P2_GL0454070	No	0	0	0	0	0	0	0	0	0	0	0	0	0	0	0	0	0	0	0	0	0	0	0	0	0	0	0	0	5.89357e-08	8.36151e-08	6.50541e-08	0	0	0	5.42416e-08	0	0	0	0	0	0	0	0
K13527	M00342	Bacterial proteasome			H-P2_GL0490664	No	0	0	0	0	0	0	0	0	0	0	0	0	0	0	0	0	0	0	0	0	0	0	0	0	0	0	0	0	1.24262e-07	0	1.71827e-07	0	0	0	2.52211e-07	0	0	0	0	0	0	0	0
K13527	M00342	Bacterial proteasome			H-P2_GL0639007	No	0	0	0	0	0	0	0	0	0	0	0	0	0	0	0	0	0	0	0	0	0	0	0	0	0	0	0	0	2.41446e-07	1.97719e-07	0	0	0	0	0	0	0	0	0	0	0	0	0
K13527	M00342	Bacterial proteasome			HD-35_GL0010395	No	0	0	0	0	0	0	0	0	0	0	0	0	0	0	0	0	0	0	0	0	0	0	0	0	0	0	0	0	1.85241e-07	6.62583e-08	1.03611e-07	0	0	0	2.49887e-07	0	0	0	0	0	0	0	0
K13527	M00342	Bacterial proteasome			MH0100_GL0080616	No	0	0	0	0	0	0	0	0	0	0	0	0	0	0	0	0	0	0	0	0	0	0	0	0	0	0	0	0	0	0	0	0	0	0	0	0	0	0	0	6.34553e-08	0	0	0
K13527	M00342	Bacterial proteasome			MH0131_GL0017111	No	0	0	0	0	5.43975e-08	0	0	1.80017e-06	0	0	0	0	0	0	0	0	6.2966e-06	0	0	0	0	0	0	0	0	0	0	0	0	0	0	0	1.75035e-07	0	0	0	0	0	0	0	0	0	0
K13527	M00342	Bacterial proteasome			MH0175_GL0042559	No	0	0	0	0	0	0	0	0	0	0	0	0	0	0	0	0	0	0	0	0	0	0	0	0	0	0	0	0	0	0	0	0	0	0	0	0	0	0	0	0	0	0	0
K13527	M00342	Bacterial proteasome			MH0188_GL0087018	Yes	0	0	0	8.37789e-07	5.47101e-08	0	0	1.03331e-06	0	0	0	0	0	3.91639e-07	0	0	0	0	3.08589e-08	0	1.0844e-07	0	0	0	0	9.61338e-07	0	0	3.68182e-08	2.51253e-08	0	2.97611e-07	0	2.83017e-07	0	0	0	0	4.1656e-08	0	3.95381e-08	0	0
K13527	M00342	Bacterial proteasome			MH0196_GL0192016	No	0	0	0	0	0	0	0	0	0	0	0	0	0	0	0	0	0	0	0	0	0	0	0	0	0	0	0	0	0	0	0	0	0	0	0	0	2.76213e-07	0	0	0	0	0	0
K13527	M00342	Bacterial proteasome			MH0261_GL0054759	No	0	0	0	1.67416e-06	0	0	9.40537e-08	0	0	0	0	1.33927e-06	0	0	0	0	1.02534e-05	0	1.4393e-05	0	0	0	0	0	0	0	0	0	5.55466e-08	0	7.39166e-05	4.96032e-07	0	0	0	0	0	0	0	0	0	0	0
K13527	M00342	Bacterial proteasome			MH0302_GL0073779	No	0	0	0	0	0	0	0	0	0	0	0	0	0	0	0	0	0	0	0	0	0	0	0	0	0	0	0	0	0	0	0	0	0	0	0	0	0	0	0	0	0	0	0
K13527	M00342	Bacterial proteasome			MH0356_GL0185431	No	0	0	0	0	2.68914e-07	0	9.19282e-08	9.12466e-08	9.726e-07	0	7.27938e-08	4.12745e-08	7.69939e-08	4.27779e-08	2.15037e-08	0	0	0	0	2.08973e-07	3.55342e-08	0	5.8072e-08	6.44065e-08	4.62748e-07	4.86775e-07	0	0	0	0	1.60506e-06	1.40448e-06	0	1.72525e-06	0	0	0	2.17122e-07	1.2285e-07	4.51716e-08	0	5.22986e-07	6.5675e-08
K13527	M00342	Bacterial proteasome			MH0402_GL0199111	No	0	0	0	0	0	0	0	0	0	0	0	0	0	0	0	0	0	0	0	0	0	0	0	0	0	0	0	0	0	0	0	0	0	0	0	0	0	0	0	0	0	0	0
K13527	M00342	Bacterial proteasome			MH0407_GL0211310	No	0	0	0	0	0	0	0	0	0	0	0	0	0	0	0	0	0	0	0	0	0	0	0	0	0	0	0	0	0	0	0	0	0	0	0	0	0	0	0	0	0	0	0
K13527	M00342	Bacterial proteasome			MH0415_GL0036534	No	0	0	0	0	0	0	0	0	0	0	0	0	0	0	0	0	0	0	0	0	0	0	0	0	0	0	0	0	0	0	0	0	0	0	0	0	0	0	0	0	0	0	0
K13527	M00342	Bacterial proteasome			MH0430_GL0089410	No	0	0	0	0	0	0	0	0	0	0	0	0	0	0	0	0	0	0	0	0	0	0	0	0	0	0	0	0	0	0	0	0	0	0	0	0	0	0	0	0	0	0	0
K13527	M00342	Bacterial proteasome			MH0431_GL0005137	No	0	0	0	0	0	0	7.56804e-08	0	0	0	0	0	0	0	0	0	0	0	0	0	0	0	0	0	0	0	0	0	0	0	0	0	0	5.49711e-07	0	0	0	0	0	0	0	0	0
K13527	M00342	Bacterial proteasome			MH0452_GL0214581	No	0	0	0	0	0	0	0	0	0	0	0	0	0	0	0	0	0	0	0	0	0	0	0	0	0	0	0	0	0	0	0	0	0	0	0	0	5.74208e-07	0	0	0	0	0	0
K13527	M00342	Bacterial proteasome			O2.UC11-2_GL0092248	No	0	0	0	0	0	0	0	0	6.2416e-07	0	0	0	0	0	0	3.03026e-08	0	0	0	0	0	0	0	0	0	0	0	0	0	0	0	0	0	0	0	0	0	0	0	0	0	0	0
K13527	M00342	Bacterial proteasome			RA09_GL0190216	No	0	0	0	0	0	0	0	0	0	0	0	0	0	0	0	0	0	0	0	0	0	0	0	0	0	0	0	0	0	0	0	0	0	0	0	0	0	0	0	0	0	0	0
K13527	M00342	Bacterial proteasome			S-P2_GL0159731	No	0	0	0	0	0	0	0	0	0	0	0	0	0	0	0	0	0	0	0	0	0	0	0	0	0	0	0	0	0	0	0	0	0	0	0	0	0	0	0	0	0	0	0
K13527	M00342	Bacterial proteasome			SRA02_GL0603875	No	0	0	0	0	0	0	0	0	0	0	0	0	0	0	0	0	0	0	0	0	0	0	0	0	0	0	0	0	5.61963e-08	7.66981e-08	0	0	0	0	0	0	0	0	0	0	0	0	0
K13527	M00342	Bacterial proteasome			T2D-198A_GL0098208	No	0	0	0	0	0	0	0	0	0	0	0	0	0	0	0	0	0	0	0	0	0	0	0	0	0	0	0	0	0	0	0	0	0	0	0	0	0	0	0	0	0	0	0
K13527	M00342	Bacterial proteasome			T2D-68A_GL0066593	No	0	0	0	0	0	0	0	0	0	0	0	0	0	0	0	0	0	0	0	0	0	0	0	0	0	0	0	0	0	0	0	0	0	0	0	0	0	0	0	0	0	0	0
K13527	M00342	Bacterial proteasome			Unknow_GL0025709	No	0	0	0	0	0	0	0	0	0	0	0	0	0	0	0	0	0	0	0	0	0	0	0	0	0	0	0	0	0	0	0	0	0	0	0	0	0	0	0	0	0	0	0
K13527	M00342	Bacterial proteasome			Unknow_GL0028589	No	0	0	0	0	0	0	0	0	0	0	0	0	0	0	0	0	0	0	0	0	0	0	0	0	0	0	0	0	0	0	0	0	0	0	0	0	0	0	0	0	0	0	0
K13527	M00342	Bacterial proteasome			Unknow_GL0030001	No	0	0	0	0	0	0	0	0	0	0	0	0	0	0	0	0	0	0	0	0	0	0	0	0	0	0	0	0	0	0	0	0	0	0	0	0	0	0	0	0	0	0	0
K13527	M00342	Bacterial proteasome			Unknow_GL0031458	No	0	0	0	0	0	0	0	0	0	0	0	0	0	0	0	0	0	0	0	0	0	0	0	0	0	0	0	0	0	0	0	0	0	0	0	0	0	0	0	0	0	0	0
K13527	M00342	Bacterial proteasome			Unknow_GL0031661	No	0	0	0	0	0	0	0	0	0	0	0	0	0	0	0	0	0	0	0	0	0	0	0	0	0	0	0	0	0	0	0	0	0	0	0	0	0	0	0	0	0	0	0
K13527	M00342	Bacterial proteasome			Unknow_GL0031680	No	0	0	0	0	0	0	0	0	0	0	0	0	0	0	0	0	0	0	0	0	0	0	0	0	0	0	0	0	0	0	0	0	0	0	0	0	0	0	0	0	0	0	0
K13527	M00342	Bacterial proteasome			V1.CD40-0_GL0193432	No	0	0	0	0	0	0	0	0	0	0	0	0	0	0	0	0	0	0	0	0	0	0	0	0	0	0	0	0	0	0	0	0	0	0	0	0	0	0	0	0	0	0	0
K13527	M00342	Bacterial proteasome			V1.CD40-0_GL0209260	No	0	0	0	0	0	0	0	0	0	0	0	0	0	0	0	0	0	0	0	0	0	0	0	0	0	0	0	0	0	0	0	0	0	0	0	0	0	0	0	0	0	0	0
K13527	M00342	Bacterial proteasome			V1.CD7-0-PN_GL0011629	No	0	0	0	0	0	0	0	0	0	0	0	0	0	0	0	0	0	0	0	0	0	0	0	0	0	0	0	0	0	0	0	0	0	0	0	0	0	0	0	0	0	0	0
K13527	M00342	Bacterial proteasome			V1.CD7-0-PN_GL0028640	No	4.99172e-08	0	0	0	0	0	0	0	0	0	0	0	0	0	0	0	4.03952e-08	0	0	0	0	0	0	0	0	0	0	0	0	0	0	0	0	0	3.68006e-08	0	0	0	0	0	0	0	0
K13527	M00342	Bacterial proteasome			V1.FI05_GL0061188	No	0	0	0	0	0	0	0	0	0	0	0	0	0	0	0	0	0	0	0	0	0	0	0	0	0	0	0	0	0	0	0	0	0	0	0	0	0	0	0	0	0	0	0
K13527	M00342	Bacterial proteasome			V1.FI11_GL0083315	No	0	0	0	0	0	0	0	0	0	0	0	0	0	0	0	0	0	8.96002e-08	0	6.83701e-08	0	0	0	0	0	0	0	0	0	0	0	0	0	0	0	0	0	0	0	0	0	0	0
K13527	M00342	Bacterial proteasome			V1.FI17_GL0144946	No	0	0	0	0	0	0	0	0	7.6288e-08	0	0	0	0	0	0	0	0	0	0	0	0	0	0	0	0	1.48353e-07	0	0	0	0	0	0	0	0	0	0	0	0	0	0	0	0	0
K13527	M00342	Bacterial proteasome			V1.FI18_GL0092460	No	0	0	0	0	0	0	0	0	0	0	0	0	0	0	0	0	0	0	0	0	0	0	0	0	0	0	0	0	0	0	0	0	0	0	0	0	0	0	0	0	0	0	0
K10881	M00341	Proteasome, 19S regulatory particle (PA700)			MH0355_GL0027841	No	0	0	0	0	0	0	0	0	0	0	0	0	0	0	0	0	0	0	0	0	0	0	0	0	0	0	0	0	0	0	0	0	0	0	0	0	0	0	0	0	0	0	0
K03066	M00341	Proteasome, 19S regulatory particle (PA700)			159268001-stool1_GL0138792	No	0	0	0	0	0	0	0	0	0	0	0	0	0	0	0	0	0	0	0	0	0	0	0	0	0	0	0	0	0	0	0	0	0	0	0	0	0	0	0	0	0	0	0
K03066	M00341	Proteasome, 19S regulatory particle (PA700)			159268001-stool2_GL0121194	No	0	0	0	0	0	0	0	0	0	0	0	0	0	0	0	0	0	0	0	0	0	0	0	0	0	0	0	0	0	0	0	0	0	0	0	0	0	0	0	0	0	0	0
K03066	M00341	Proteasome, 19S regulatory particle (PA700)			159268001-stool2_GL0121195	No	0	0	0	0	0	0	0	0	0	0	0	0	0	0	0	0	0	0	0	0	0	0	0	0	0	0	0	0	0	0	0	0	0	0	0	0	0	0	0	0	0	0	0
K03066	M00341	Proteasome, 19S regulatory particle (PA700)			MH0206_GL0034378	No	0	0	0	0	0	0	0	0	0	0	0	0	0	0	0	0	0	0	0	0	0	0	0	0	0	0	0	0	0	0	0	0	0	0	0	0	0	0	0	0	0	0	0
K03066	M00341	Proteasome, 19S regulatory particle (PA700)			MH0206_GL0034379	No	0	0	0	0	0	0	0	0	0	0	0	0	0	0	0	0	0	0	0	0	0	0	0	0	0	0	0	0	0	0	0	0	0	0	0	0	0	0	0	0	0	0	0
K03066	M00341	Proteasome, 19S regulatory particle (PA700)			MH0244_GL0067194	No	0	0	0	0	0	0	0	0	0	0	0	0	0	0	0	0	0	0	0	0	0	0	0	0	0	0	0	0	0	0	0	0	0	0	0	0	0	0	0	0	0	0	0
K03066	M00341	Proteasome, 19S regulatory particle (PA700)			MH0244_GL0072415	No	0	0	0	0	0	0	0	0	0	0	0	0	0	0	0	0	0	0	0	0	0	0	0	0	0	0	0	0	0	0	0	0	0	0	0	0	0	0	0	0	0	0	0
K03066	M00341	Proteasome, 19S regulatory particle (PA700)			MH0397_GL0075568	No	0	0	0	0	0	0	0	0	0	0	0	0	0	0	0	0	0	0	0	0	0	0	0	0	0	0	0	0	0	0	0	0	0	0	0	0	0	0	0	0	0	0	0
K03066	M00341	Proteasome, 19S regulatory particle (PA700)			MH0397_GL0075569	No	0	0	0	0	0	0	0	0	0	0	0	0	0	0	0	0	0	0	0	0	0	0	0	0	0	0	0	0	0	0	0	0	0	0	0	0	0	0	0	0	0	0	0
K03065	M00341	Proteasome, 19S regulatory particle (PA700)			159268001-stool1_GL0055894	No	0	0	0	0	0	0	0	0	0	0	0	0	0	0	0	0	0	0	0	0	0	0	0	0	0	0	0	0	0	0	0	0	0	0	0	0	0	0	0	0	0	0	0
K03065	M00341	Proteasome, 19S regulatory particle (PA700)			159268001-stool2_GL0014571	No	0	0	0	0	0	0	0	0	0	0	0	0	0	0	0	0	0	0	0	0	0	0	0	0	0	0	0	0	0	0	0	0	0	0	0	0	0	0	0	0	0	0	0
K03065	M00341	Proteasome, 19S regulatory particle (PA700)			764487809-stool2_GL0123734	No	0	0	0	0	0	0	0	0	0	0	0	0	0	0	0	0	0	0	0	0	0	0	0	0	0	0	0	0	0	0	0	0	0	0	0	0	0	0	0	0	0	0	0
K03065	M00341	Proteasome, 19S regulatory particle (PA700)			MH0154_GL0001960	No	0	0	0	0	0	0	0	0	0	0	0	0	0	0	0	0	0	0	0	0	0	0	0	0	0	0	0	0	0	0	0	0	0	0	0	0	0	0	0	0	0	0	0
K03065	M00341	Proteasome, 19S regulatory particle (PA700)			MH0181_GL0043906	No	0	0	0	0	0	0	0	0	0	0	0	0	0	0	0	0	0	0	0	0	0	0	0	0	0	0	0	0	0	0	0	0	0	0	0	0	0	0	0	0	0	0	0
K03065	M00341	Proteasome, 19S regulatory particle (PA700)			MH0206_GL0008857	No	0	0	0	0	0	0	0	0	0	0	0	0	0	0	0	0	0	0	0	0	0	0	0	0	0	0	0	0	0	0	0	0	0	0	0	0	0	0	0	0	0	0	0
K03065	M00341	Proteasome, 19S regulatory particle (PA700)			MH0206_GL0008858	No	0	0	0	0	0	0	0	0	0	0	0	0	0	0	0	0	0	0	0	0	0	0	0	0	0	0	0	0	0	0	0	0	0	0	0	0	0	0	0	0	0	0	0
K03065	M00341	Proteasome, 19S regulatory particle (PA700)			MH0276_GL0108623	No	0	0	0	0	0	0	0	0	0	0	0	0	0	0	0	0	0	0	0	0	0	0	0	0	0	0	0	0	0	0	0	0	0	0	0	0	0	0	0	0	0	0	0
K03065	M00341	Proteasome, 19S regulatory particle (PA700)			MH0276_GL0159542	No	0	0	0	0	0	0	0	0	0	0	0	0	0	0	0	0	0	0	0	0	0	0	0	0	0	0	0	0	0	0	0	0	0	0	0	0	0	0	0	0	0	0	0
K03065	M00341	Proteasome, 19S regulatory particle (PA700)			MH0355_GL0165426	No	0	0	0	0	0	0	0	0	0	0	0	0	0	0	0	0	0	0	0	0	0	0	0	0	0	0	0	0	0	0	0	0	0	0	0	0	0	0	0	0	0	0	0
K03065	M00341	Proteasome, 19S regulatory particle (PA700)			MH0397_GL0134368	No	0	0	0	0	0	0	0	0	0	0	0	0	0	0	0	0	0	0	0	0	0	0	0	0	0	0	0	0	0	0	0	0	0	0	0	0	0	0	0	0	0	0	0
K03064	M00341	Proteasome, 19S regulatory particle (PA700)			159268001-stool2_GL0043604	No	0	0	0	0	0	0	0	0	0	0	0	0	0	0	0	0	0	0	0	0	0	0	0	0	0	0	0	0	0	0	0	0	0	0	0	0	0	0	0	0	0	0	0
K03064	M00341	Proteasome, 19S regulatory particle (PA700)			AS121_GL0063173	No	0	0	0	0	0	0	0	0	0	0	0	0	0	0	0	0	0	0	0	0	0	0	0	0	0	0	0	0	0	0	0	0	0	0	2.85628e-07	0	0	0	0	2.50901e-08	0	0	0
K03064	M00341	Proteasome, 19S regulatory particle (PA700)			DLF008_GL0023948	No	0	0	0	0	0	0	0	0	0	0	0	0	0	0	0	0	0	0	0	0	0	0	0	0	0	0	0	0	0	0	4.50543e-07	0	2.09055e-08	0	0	0	0	0	0	0	0	0	0
K03064	M00341	Proteasome, 19S regulatory particle (PA700)			ED12A_GL0079052	No	0	4.16962e-07	0	0	0	0	0	0	0	0	0	0	0	0	0	0	0	0	0	0	0	0	0	1.57129e-07	0	0	0	0	0	8.20994e-08	0	0	4.14184e-08	0	0	0	0	0	0	0	0	0	0
K03064	M00341	Proteasome, 19S regulatory particle (PA700)			MH0206_GL0177335	No	0	0	0	0	0	0	0	0	0	0	0	0	0	0	0	0	0	0	0	0	0	0	0	0	0	0	0	0	0	0	0	0	0	0	0	0	0	0	0	0	0	0	0
K03064	M00341	Proteasome, 19S regulatory particle (PA700)			MH0206_GL0177336	No	0	0	0	0	0	0	0	0	0	0	0	0	0	0	0	0	0	0	0	0	0	0	0	0	0	0	0	0	0	0	0	0	0	0	0	0	0	0	0	0	0	0	0
K03064	M00341	Proteasome, 19S regulatory particle (PA700)			MH0275_GL0061221	No	0	0	0	0	0	0	0	0	0	0	0	0	0	0	0	0	0	0	0	0	0	0	0	0	0	0	0	0	0	0	0	0	0	0	0	0	0	0	0	0	0	0	0
K03064	M00341	Proteasome, 19S regulatory particle (PA700)			MH0397_GL0099620	No	0	0	0	0	0	0	0	0	0	0	0	0	0	0	0	0	0	0	0	0	0	0	0	0	0	0	0	0	0	0	0	0	0	0	0	0	0	0	0	0	0	0	0
K03064	M00341	Proteasome, 19S regulatory particle (PA700)			MH0397_GL0099621	No	0	0	0	0	0	0	0	0	0	0	0	0	0	0	0	0	0	0	0	0	0	0	0	0	0	0	0	0	0	0	0	0	0	0	0	0	0	0	0	0	0	0	0
K03064	M00341	Proteasome, 19S regulatory particle (PA700)			MH0397_GL0099622	No	0	0	0	0	0	0	0	0	0	0	0	0	0	0	0	0	0	0	0	0	0	0	0	0	0	0	0	0	0	0	0	0	0	0	0	0	0	0	0	0	0	0	0
K03064	M00341	Proteasome, 19S regulatory particle (PA700)			MH0415_GL0010242	No	0	0	0	0	0	0	0	0	0	0	0	0	0	0	0	0	0	0	0	0	0	0	0	0	0	0	0	0	0	0	0	0	0	0	0	0	0	0	0	0	0	0	0
K03064	M00341	Proteasome, 19S regulatory particle (PA700)			MH0433_GL0205630	No	0	0	0	0	0	0	0	0	0	0	0	0	0	0	0	0	0	0	0	0	0	0	0	0	0	0	0	0	0	0	0	0	0	0	0	0	0	0	0	0	0	0	0
K03064	M00341	Proteasome, 19S regulatory particle (PA700)			N046A_GL0054838	No	0	0	0	0	0	0	0	0	0	0	0	0	0	0	0	0	0	0	0	0	0	0	0	0	0	0	0	0	0	0	0	0	0	0	0	0	0	0	0	0	0	0	0
K03063	M00341	Proteasome, 19S regulatory particle (PA700)			159268001-stool2_GL0074522	No	0	0	0	0	0	0	0	0	0	0	0	0	0	0	0	0	0	0	0	0	0	0	0	0	0	0	0	0	0	0	0	0	0	0	0	0	0	0	0	0	0	0	0
K03063	M00341	Proteasome, 19S regulatory particle (PA700)			MH0206_GL0144238	No	0	0	0	0	0	0	0	0	0	0	0	0	0	0	0	0	0	0	0	0	0	0	0	0	0	0	0	0	0	0	0	0	0	0	0	0	0	0	0	0	0	0	0
K03063	M00341	Proteasome, 19S regulatory particle (PA700)			MH0272_GL0110935	No	0	0	0	0	0	0	0	0	0	0	0	0	0	0	0	0	0	0	0	0	0	0	0	0	0	0	0	0	0	0	0	0	0	0	0	0	0	0	0	0	0	0	0
K03063	M00341	Proteasome, 19S regulatory particle (PA700)			MH0275_GL0077441	No	0	0	0	0	0	0	0	0	0	0	0	0	0	0	0	0	0	0	0	0	0	0	0	0	0	0	0	0	0	0	0	0	0	0	0	0	0	0	0	0	0	0	0
K03063	M00341	Proteasome, 19S regulatory particle (PA700)			MH0276_GL0057077	No	0	0	0	0	0	0	0	0	0	0	0	0	0	0	0	0	0	0	0	0	0	0	0	0	0	0	0	0	0	0	0	0	0	0	0	0	0	0	0	0	0	0	0
K03063	M00341	Proteasome, 19S regulatory particle (PA700)			MH0397_GL0188430	No	0	0	0	0	0	0	0	0	0	0	0	0	0	0	0	0	0	0	0	0	0	0	0	0	0	0	0	0	0	0	0	0	0	0	0	0	0	0	0	0	0	0	0
K03063	M00341	Proteasome, 19S regulatory particle (PA700)			MH0440_GL0211579	No	0	0	0	0	0	0	0	0	0	0	0	0	0	0	0	0	0	0	0	0	0	0	0	0	0	0	0	0	0	0	0	0	0	0	0	0	0	0	0	0	0	0	0
K03063	M00341	Proteasome, 19S regulatory particle (PA700)			MH0440_GL0211580	No	0	0	0	0	0	0	0	0	0	0	0	0	0	0	0	0	0	0	0	0	0	0	0	0	0	0	0	0	0	0	0	0	0	0	0	0	0	0	0	0	0	0	0
K03062	M00341	Proteasome, 19S regulatory particle (PA700)			763901136-stool1_GL0140818	No	0	0	0	0	0	0	0	0	0	0	0	0	0	0	0	0	0	0	0	0	0	0	0	0	0	0	0	0	0	0	0	0	0	0	0	0	0	0	0	0	0	0	0
K03062	M00341	Proteasome, 19S regulatory particle (PA700)			MH0006_GL0145359	No	0	0	0	0	0	0	0	0	0	0	0	0	0	0	0	0	0	0	0	0	0	0	0	0	0	0	0	0	0	0	0	0	1.67934e-07	0	0	0	2.26175e-06	0	0	0	0	0	0
K03062	M00341	Proteasome, 19S regulatory particle (PA700)			MH0206_GL0248881	No	0	0	0	0	0	0	0	0	0	0	0	0	0	0	0	0	0	0	0	0	0	0	0	0	0	0	0	0	0	0	0	0	0	0	0	0	0	0	0	0	0	0	0
K03062	M00341	Proteasome, 19S regulatory particle (PA700)			MH0206_GL0248882	No	0	0	0	0	0	0	0	0	0	0	0	0	0	0	0	0	0	0	0	0	0	0	0	0	0	0	0	0	0	0	0	0	0	0	0	0	0	0	0	0	0	0	0
K03062	M00341	Proteasome, 19S regulatory particle (PA700)			MH0206_GL0248883	No	0	0	0	0	0	0	0	0	0	0	0	0	0	0	0	0	0	0	0	0	0	0	0	0	0	0	0	0	0	0	0	0	0	0	0	0	0	0	0	0	0	0	0
K03062	M00341	Proteasome, 19S regulatory particle (PA700)			MH0244_GL0148708	No	0	0	0	0	0	0	0	0	0	0	0	0	0	0	0	0	0	0	0	0	0	0	0	0	0	0	0	0	0	0	0	0	0	0	0	0	0	0	0	0	0	0	0
K03062	M00341	Proteasome, 19S regulatory particle (PA700)			MH0244_GL0148709	No	0	0	0	0	0	0	0	0	0	0	0	0	0	0	0	0	0	0	0	0	0	0	0	0	0	0	0	0	0	0	0	0	0	0	0	0	0	0	0	0	0	0	0
K03062	M00341	Proteasome, 19S regulatory particle (PA700)			MH0276_GL0141153	No	0	0	0	0	0	0	0	0	0	0	0	0	0	0	0	0	0	0	0	0	0	0	0	0	0	0	0	0	0	0	0	0	0	0	0	0	0	0	0	0	0	0	0
K03062	M00341	Proteasome, 19S regulatory particle (PA700)			MH0329_GL0147724	No	0	0	0	0	0	0	0	0	0	0	0	0	0	0	0	0	0	0	0	0	0	0	0	0	0	0	0	0	0	0	0	0	0	0	0	0	0	0	0	0	0	0	0
K03062	M00341	Proteasome, 19S regulatory particle (PA700)			MH0329_GL0147725	No	0	0	0	0	0	0	0	0	0	0	0	0	0	0	0	0	0	0	0	0	0	0	0	0	0	0	0	0	0	0	0	0	0	0	0	0	0	0	0	0	0	0	0
K03062	M00341	Proteasome, 19S regulatory particle (PA700)			MH0355_GL0130631	No	0	0	0	0	0	0	0	0	0	0	0	0	0	0	0	0	0	0	0	0	0	0	0	0	0	0	0	0	0	0	0	0	0	0	0	0	0	0	0	0	0	0	0
K03062	M00341	Proteasome, 19S regulatory particle (PA700)			MH0397_GL0136410	No	0	0	0	0	0	0	0	0	0	0	0	0	0	0	0	0	0	0	0	0	0	0	0	0	0	0	0	0	0	0	0	0	0	0	0	0	0	0	0	0	0	0	0
K03062	M00341	Proteasome, 19S regulatory particle (PA700)			MH0397_GL0136412	No	0	0	0	0	0	0	0	0	0	0	0	0	0	0	0	0	0	0	0	0	0	0	0	0	0	0	0	0	0	0	0	0	0	0	0	0	0	0	0	0	0	0	0
K03062	M00341	Proteasome, 19S regulatory particle (PA700)			MH0440_GL0061635	No	0	0	0	0	0	0	0	0	0	0	0	0	0	0	0	0	0	0	0	0	0	0	0	0	0	0	0	0	0	0	0	0	0	0	0	0	0	0	0	0	0	0	0
K03062	M00341	Proteasome, 19S regulatory particle (PA700)			MH0447_GL0204827	No	0	0	0	0	0	0	0	0	0	0	0	0	0	0	0	0	0	0	0	0	0	0	0	0	0	0	0	0	0	0	0	0	0	0	0	0	0	0	0	0	0	0	0
K03062	M00341	Proteasome, 19S regulatory particle (PA700)			N020A_GL0038546	No	0	0	0	0	0	0	0	0	0	0	0	0	0	0	0	0	0	0	0	0	0	0	0	0	0	0	0	0	0	0	0	0	0	0	0	0	0	0	0	0	0	0	0
K03061	M00341	Proteasome, 19S regulatory particle (PA700)			159268001-stool2_GL0031744	No	0	0	0	0	0	0	0	0	0	0	0	0	0	0	0	0	0	0	0	0	0	0	0	0	0	0	0	0	0	0	0	0	0	0	0	0	0	0	0	0	0	0	0
K03061	M00341	Proteasome, 19S regulatory particle (PA700)			MH0206_GL0188456	No	0	0	0	0	0	0	0	0	0	0	0	0	0	0	0	0	0	0	0	0	0	0	0	0	0	0	0	0	0	0	0	0	0	0	0	0	0	0	0	0	0	0	0
K03061	M00341	Proteasome, 19S regulatory particle (PA700)			MH0206_GL0215736	No	0	0	0	0	0	0	0	0	0	0	0	0	0	0	0	0	0	0	0	0	0	0	0	0	0	0	0	0	0	0	0	0	0	0	0	0	0	0	0	0	0	0	0
K03061	M00341	Proteasome, 19S regulatory particle (PA700)			MH0244_GL0020511	No	0	0	0	0	0	0	0	0	0	0	0	0	0	0	0	0	0	0	0	0	0	0	0	0	0	0	0	0	0	0	0	0	0	0	0	0	0	0	0	0	0	0	0
K03061	M00341	Proteasome, 19S regulatory particle (PA700)			MH0368_GL0052871	No	0	0	0	0	0	0	0	0	0	0	0	0	0	0	0	0	0	0	0	0	0	0	0	0	0	0	0	0	0	0	0	0	0	0	0	0	0	0	0	0	0	0	0
K03061	M00341	Proteasome, 19S regulatory particle (PA700)			MH0440_GL0185576	No	0	0	0	0	0	0	0	0	0	0	0	0	0	0	0	0	0	0	0	0	0	0	0	0	0	0	0	0	0	0	0	0	0	0	0	0	0	0	0	0	0	0	0
K03061	M00341	Proteasome, 19S regulatory particle (PA700)			MH0440_GL0185577	No	0	0	0	0	0	0	0	0	0	0	0	0	0	0	0	0	0	0	0	0	0	0	0	0	0	0	0	0	0	0	0	0	0	0	0	0	0	0	0	0	0	0	0
K03038	M00341	Proteasome, 19S regulatory particle (PA700)			MH0206_GL0260615	No	0	0	0	0	0	0	0	0	0	0	0	0	0	0	0	0	0	0	0	0	0	0	0	0	0	0	0	0	0	0	0	0	0	0	0	0	0	0	0	0	0	0	0
K03038	M00341	Proteasome, 19S regulatory particle (PA700)			MH0244_GL0059013	No	0	0	0	0	0	0	0	0	0	0	0	0	0	0	0	0	0	0	0	0	0	0	0	0	0	0	0	0	0	0	0	0	0	0	0	0	0	0	0	0	0	0	0
K03038	M00341	Proteasome, 19S regulatory particle (PA700)			MH0253_GL0181008	No	0	0	0	0	0	0	0	0	0	0	0	0	0	0	0	0	0	0	0	0	0	0	0	0	0	0	0	0	0	0	0	0	0	0	0	0	0	0	0	0	0	0	0
K03037	M00341	Proteasome, 19S regulatory particle (PA700)			MH0272_GL0057957	No	0	0	0	0	0	0	0	0	0	0	0	0	0	0	0	0	0	0	0	0	0	0	0	0	0	0	0	0	0	0	0	0	0	0	0	0	0	0	0	0	0	0	0
K03037	M00341	Proteasome, 19S regulatory particle (PA700)			V1.CD25-4_GL0142245	No	0	0	0	0	0	0	1.42121e-07	0	0	0	0	0	0	0	0	0	0	0	0	0	0	0	0	0	0	0	0	0	0	0	1.20864e-07	0	0	0	0	0	0	0	0	0	0	0	0
K03036	M00341	Proteasome, 19S regulatory particle (PA700)			LD-14_GL0010278	No	0	0	0	0	0	0	0	0	0	0	0	0	0	0	0	0	0	0	0	0	0	0	0	0	0	0	0	0	0	0	0	0	0	0	0	0	0	0	0	0	0	0	0
K03035	M00341	Proteasome, 19S regulatory particle (PA700)			MH0006_GL0204252	No	0	0	0	0	0	0	0	0	0	0	0	0	0	0	0	0	0	0	0	0	0	0	0	0	0	0	0	0	0	0	0	0	1.00349e-07	0	0	0	0	0	0	0	0	0	0
K03033	M00341	Proteasome, 19S regulatory particle (PA700)			AS104_GL0023966	No	7.03692e-07	0	0	0	0	0	0	0	0	5.97778e-07	7.57912e-08	1.28922e-07	0	4.72117e-07	0	3.37488e-08	0	0	0	2.53841e-07	1.84987e-07	8.00582e-08	3.02316e-08	0	0	0	0	0	1.88423e-07	0	0	4.60487e-08	0	0	0	0	0	0	0	0	0	0	0
K03033	M00341	Proteasome, 19S regulatory particle (PA700)			MH0275_GL0013271	No	0	0	0	0	0	0	0	0	0	0	0	0	0	0	0	0	0	0	0	0	0	0	0	0	0	0	0	0	0	0	0	0	0	0	0	0	0	0	0	0	0	0	0
K03032	M00341	Proteasome, 19S regulatory particle (PA700)			159733294-stool1_GL0087074	No	0	0	0	0	0	0	0	0	0	0	0	0	0	0	0	0	0	0	0	0	0	0	0	0	0	0	0	0	0	0	0	0	0	0	0	0	0	0	0	0	0	0	0
K03032	M00341	Proteasome, 19S regulatory particle (PA700)			160704339-stool1_GL0003416	No	0	0	0	0	0	0	0	0	0	0	0	0	0	0	0	0	0	0	0	0	0	0	0	0	0	0	0	0	0	0	0	0	0	0	0	0	0	0	0	0	0	0	0
K03032	M00341	Proteasome, 19S regulatory particle (PA700)			DLM002_GL0057091	No	0	0	0	0	0	0	5.55334e-08	0	0	0	1.31923e-07	0	0	0	0	0	0	0	0	0	0	0	0	1.50032e-07	0	0	0	0	3.72882e-07	0	0	0	0	0	0	0	0	0	8.29308e-08	0	0	4.50984e-07	0
K03032	M00341	Proteasome, 19S regulatory particle (PA700)			MH0206_GL0075840	No	0	0	0	0	0	0	0	0	0	0	0	0	0	0	0	0	0	0	0	0	0	0	0	0	0	0	0	0	0	0	0	0	0	0	0	0	0	0	0	0	0	0	0
K03032	M00341	Proteasome, 19S regulatory particle (PA700)			MH0276_GL0222175	No	0	0	0	0	0	0	0	0	0	0	0	0	0	0	0	0	0	0	0	0	0	0	0	0	0	0	0	0	0	0	0	0	0	0	0	0	0	0	0	0	0	0	0
K03032	M00341	Proteasome, 19S regulatory particle (PA700)			MH0284_GL0041959	No	0	0	0	0	0	0	0	0	0	0	0	0	0	0	0	0	0	0	0	0	0	0	0	0	0	0	0	0	0	0	0	0	0	0	0	0	0	0	0	0	0	0	0
K03032	M00341	Proteasome, 19S regulatory particle (PA700)			MH0338_GL0172996	No	0	0	0	0	0	0	0	0	0	0	0	0	0	0	0	0	0	0	0	0	0	0	0	0	0	0	0	0	0	0	0	0	0	0	0	0	0	0	0	0	0	0	0
K03032	M00341	Proteasome, 19S regulatory particle (PA700)			NLM031_GL0011738	No	0	0	0	0	0	0	0	0	0	0	0	0	0	0	0	0	0	0	0	0	0	0	0	0	0	0	0	0	0	0	0	0	0	0	0	0	0	0	0	0	0	0	0
K03032	M00341	Proteasome, 19S regulatory particle (PA700)			V1.FI17_GL0211533	No	0	0	0	0	0	0	0	0	0	0	0	0	0	0	0	0	0	0	0	0	0	0	0	0	0	0	0	0	0	0	0	0	0	0	0	0	0	0	0	0	0	0	0
K03030	M00341	Proteasome, 19S regulatory particle (PA700)			159268001-stool1_GL0124952	No	0	0	0	0	0	0	0	0	0	0	0	0	0	0	0	0	0	0	0	0	0	0	0	0	0	0	0	0	0	0	0	0	0	0	0	0	0	0	0	0	0	0	0
K03030	M00341	Proteasome, 19S regulatory particle (PA700)			159268001-stool2_GL0070425	No	0	0	0	0	0	0	0	0	0	0	0	0	0	0	0	0	0	0	0	0	0	0	0	0	0	0	0	0	0	0	0	0	0	0	0	0	0	0	0	0	0	0	0
K03030	M00341	Proteasome, 19S regulatory particle (PA700)			763840445-stool2_GL0000815	No	0	0	0	0	0	0	0	0	0	0	0	0	0	0	0	0	0	0	0	0	0	0	0	0	0	0	0	0	0	0	0	0	0	0	0	0	0	0	0	0	0	0	0
K03030	M00341	Proteasome, 19S regulatory particle (PA700)			DLM010_GL0042610	No	0	0	0	0	0	0	0	0	0	0	0	6.98329e-07	0	0	0	0	0	0	0	0	0	0	0	0	0	0	0	0	0	0	0	0	0	0	0	0	0	0	0	0	0	0	0
K03030	M00341	Proteasome, 19S regulatory particle (PA700)			LD-22_GL0087332	No	0	0	0	0	0	0	0	0	0	0	0	0	0	0	0	0	0	0	0	0	0	0	0	0	0	0	0	0	0	0	0	0	0	0	0	0	0	0	0	0	0	0	0
K03030	M00341	Proteasome, 19S regulatory particle (PA700)			LD-74_GL0021384	No	0	0	0	0	0	0	0	0	0	0	0	0	0	0	0	0	0	0	0	0	0	0	0	0	0	0	0	0	0	0	0	0	0	0	0	0	0	0	0	0	0	0	1.35168e-07
K03030	M00341	Proteasome, 19S regulatory particle (PA700)			MH0184_GL0092538	No	0	0	0	0	0	0	0	0	0	0	0	0	0	0	0	0	0	0	0	0	0	0	0	0	0	0	0	0	0	0	0	0	0	0	0	0	0	0	0	0	0	0	0
K03030	M00341	Proteasome, 19S regulatory particle (PA700)			MH0206_GL0165942	No	0	0	0	0	0	0	0	0	0	0	0	0	0	0	0	0	0	0	0	0	0	0	0	0	0	0	0	0	0	0	0	0	0	0	0	0	0	0	0	0	0	0	0
K03030	M00341	Proteasome, 19S regulatory particle (PA700)			MH0206_GL0165943	No	0	0	0	0	0	0	0	0	0	0	0	0	0	0	0	0	0	0	0	0	0	0	0	0	0	0	0	0	0	0	0	0	0	0	0	0	0	0	0	0	0	0	0
K03030	M00341	Proteasome, 19S regulatory particle (PA700)			MH0266_GL0154365	No	0	0	0	0	0	0	0	0	0	0	0	0	0	0	0	0	0	0	0	0	0	0	0	0	0	0	0	0	0	0	0	0	0	0	0	0	0	0	0	0	0	0	0
K03030	M00341	Proteasome, 19S regulatory particle (PA700)			MH0270_GL0128546	No	0	0	0	0	0	0	0	0	0	0	0	0	0	0	0	0	0	0	0	0	0	0	0	0	0	0	0	0	0	0	0	0	0	0	0	0	0	0	0	0	0	0	0
K03030	M00341	Proteasome, 19S regulatory particle (PA700)			MH0272_GL0234181	No	0	0	0	0	0	0	0	0	0	0	0	0	0	0	0	0	0	0	0	0	0	0	0	0	0	0	0	0	0	0	0	0	0	0	0	0	0	0	0	0	0	0	0
K03030	M00341	Proteasome, 19S regulatory particle (PA700)			MH0272_GL0234182	No	0	0	0	0	0	0	0	0	0	0	0	0	0	0	0	0	0	0	0	0	0	0	0	0	0	0	0	0	0	0	0	0	0	0	0	0	0	0	0	0	0	0	0
K03030	M00341	Proteasome, 19S regulatory particle (PA700)			MH0303_GL0089501	No	0	0	0	0	0	0	0	0	0	0	0	0	0	0	0	0	0	0	0	0	0	0	0	0	0	0	0	0	0	0	0	0	0	0	0	0	0	0	0	0	0	0	0
K03030	M00341	Proteasome, 19S regulatory particle (PA700)			MH0357_GL0107221	No	0	0	0	0	0	0	0	0	0	0	0	0	0	0	0	0	0	0	0	0	0	0	0	0	0	0	0	0	0	0	0	0	0	0	0	0	0	0	0	0	0	0	0
K03030	M00341	Proteasome, 19S regulatory particle (PA700)			MH0374_GL0087640	No	0	0	0	0	0	0	0	0	0	0	0	0	0	0	0	0	0	0	0	0	0	0	0	0	0	0	0	0	0	0	0	0	0	0	0	0	0	0	0	0	0	0	0
K03030	M00341	Proteasome, 19S regulatory particle (PA700)			MH0374_GL0087642	No	0	0	0	0	0	0	0	0	0	0	0	0	0	0	0	0	0	0	0	0	0	0	0	0	0	0	0	0	0	0	0	0	0	0	0	0	0	0	0	0	0	0	0
K03030	M00341	Proteasome, 19S regulatory particle (PA700)			MH0385_GL0086903	No	0	0	0	0	0	0	0	0	0	0	0	0	0	0	0	0	0	0	0	0	0	0	0	0	0	0	0	0	0	0	0	0	0	0	0	0	0	0	0	0	0	0	0
K03030	M00341	Proteasome, 19S regulatory particle (PA700)			MH0434_GL0045252	No	0	0	0	0	0	0	0	0	0	0	0	0	0	0	0	0	0	0	0	0	0	0	0	0	0	0	0	0	0	0	0	0	0	0	0	0	0	0	0	0	0	0	0
K03030	M00341	Proteasome, 19S regulatory particle (PA700)			MH0440_GL0018661	No	0	0	0	0	0	0	0	0	0	0	0	0	0	0	0	0	0	0	0	0	0	0	0	0	0	0	0	0	0	0	0	0	0	0	0	0	0	0	0	0	0	0	0
K03030	M00341	Proteasome, 19S regulatory particle (PA700)			MH0457_GL0270840	No	0	0	0	0	0	0	0	0	0	0	0	0	0	0	0	0	0	0	0	0	0	0	0	0	0	0	0	0	0	0	0	0	0	0	0	0	0	0	0	0	0	0	0
K03030	M00341	Proteasome, 19S regulatory particle (PA700)			MH0458_GL0116814	No	0	0	0	0	0	0	0	0	0	0	0	0	0	0	0	0	0	0	0	0	0	0	0	0	0	0	0	0	0	0	0	0	0	0	0	0	0	0	0	0	0	0	0
K03030	M00341	Proteasome, 19S regulatory particle (PA700)			N020A_GL0004224	No	0	0	0	0	0	0	0	0	0	0	0	0	0	0	0	0	0	0	0	0	0	0	0	0	0	0	0	0	0	0	0	0	0	0	0	0	0	0	0	0	0	0	0
K03030	M00341	Proteasome, 19S regulatory particle (PA700)			N020A_GL0029167	No	0	0	0	0	0	0	0	0	0	0	0	0	0	0	0	0	0	0	0	0	0	0	0	0	0	0	0	0	0	0	0	0	0	0	0	0	0	0	0	0	0	0	0
K03030	M00341	Proteasome, 19S regulatory particle (PA700)			N020A_GL0029169	No	0	0	0	0	0	0	0	0	0	0	0	0	0	0	0	0	0	0	0	0	0	0	0	0	0	0	0	0	0	0	0	0	0	0	0	0	0	0	0	0	0	0	0
K03030	M00341	Proteasome, 19S regulatory particle (PA700)			O2.UC23-0_GL0032511	No	0	0	0	0	2.39989e-07	0	0	0	0	0	0	0	0	0	0	0	0	0	0	0	0	0	0	0	0	0	0	0	0	0	0	0	0	0	0	0	0	0	0	0	0	0	0
K03030	M00341	Proteasome, 19S regulatory particle (PA700)			O2.UC51-0_GL0087891	No	0	0	0	0	0	0	0	0	0	0	0	0	0	0	0	0	0	0	0	0	0	0	0	0	0	0	0	0	0	0	0	0	0	0	0	0	0	0	0	0	0	0	0
K03030	M00341	Proteasome, 19S regulatory particle (PA700)			V1.CD54-0_GL0027901	No	0	0	0	0	0	0	0	0	0	0	0	0	0	0	0	0	0	0	0	0	0	0	0	0	0	0	0	0	0	0	0	0	0	0	0	0	0	0	0	0	0	0	0
K03030	M00341	Proteasome, 19S regulatory particle (PA700)			V1.CD54-0_GL0027903	No	0	0	0	0	0	0	0	0	0	0	0	0	0	0	0	0	0	0	0	0	0	0	0	0	0	0	0	0	0	0	0	0	0	0	0	0	0	0	0	0	0	0	0
K03030	M00341	Proteasome, 19S regulatory particle (PA700)			V1.FI16_GL0170266	No	0	0	0	0	0	0	0	0	0	0	0	0	0	0	0	0	0	0	0	0	0	0	0	0	0	0	0	0	0	0	0	0	0	0	0	0	0	0	0	0	0	0	0
K03030	M00341	Proteasome, 19S regulatory particle (PA700)			V1.UC26-0_GL0135721	No	0	0	0	0	0	0	0	0	0	0	0	0	0	0	0	0	0	0	0	0	0	0	0	0	0	0	0	0	0	0	0	0	0	0	0	0	0	0	0	0	0	0	0
K03030	M00341	Proteasome, 19S regulatory particle (PA700)			V1.UC26-0_GL0135723	No	0	0	0	0	0	0	0	0	0	0	0	0	0	0	0	0	0	0	0	0	0	0	0	0	0	0	0	0	0	0	0	0	0	0	0	0	0	0	0	0	0	0	0
K03030	M00341	Proteasome, 19S regulatory particle (PA700)			V1.UC35-4_GL0194163	No	0	0	0	0	0	0	0	0	0	0	0	0	0	0	0	0	0	0	0	0	0	0	0	0	0	0	0	0	0	0	0	0	0	0	0	0	0	0	0	0	0	0	0
K03029	M00341	Proteasome, 19S regulatory particle (PA700)			HD-35_GL1005132	No	0	0	0	0	0	0	0	0	0	0	0	0	0	0	0	0	0	0	0	0	0	0	0	0	0	0	0	0	0	0	0	0	0	0	1.22671e-05	0	0	0	0	0	0	0	0
K03029	M00341	Proteasome, 19S regulatory particle (PA700)			MH0206_GL0046131	No	0	0	0	0	0	0	0	0	0	0	0	0	0	0	0	0	0	0	0	0	0	0	0	0	0	0	0	0	0	0	0	0	0	0	0	0	0	0	0	0	0	0	0
K03029	M00341	Proteasome, 19S regulatory particle (PA700)			MH0244_GL0113587	No	0	0	0	0	0	0	0	0	0	0	0	0	0	0	0	0	0	0	0	0	0	0	0	0	0	0	0	0	0	0	0	0	0	0	0	0	0	0	0	0	0	0	0
K03029	M00341	Proteasome, 19S regulatory particle (PA700)			MH0277_GL0023403	No	0	0	0	0	0	0	0	0	0	0	0	0	0	0	0	0	0	0	0	1.45052e-07	0	0	0	0	0	0	0	0	0	0	0	0	0	0	0	0	0	0	0	0	0	0	0
K03028	M00341	Proteasome, 19S regulatory particle (PA700)			MH0059_GL0035554	No	0	0	0	0	0	0	0	0	0	0	0	0	0	0	0	0	0	0	0	0	0	0	0	0	0	0	0	0	0	0	0	0	0	0	0	0	0	0	0	0	0	0	0
K03028	M00341	Proteasome, 19S regulatory particle (PA700)			MH0408_GL0245371	No	0	0	0	0	0	0	0	0	0	0	0	0	0	0	0	0	0	0	0	0	0	0	0	0	0	0	0	0	0	0	0	0	0	0	0	0	0	0	0	0	0	0	0
K03028	M00341	Proteasome, 19S regulatory particle (PA700)			V1.FI31_GL0046682	No	0	0	0	0	0	0	0	0	0	0	0	0	0	0	0	0	0	0	0	0	0	0	0	0	0	0	0	0	0	0	0	0	0	0	0	0	0	0	0	0	0	0	0
K02739	M00340	Proteasome, 20S core particle			159268001-stool2_GL0096949	No	0	0	0	0	0	0	0	0	0	0	0	0	0	0	0	0	0	0	0	0	0	0	0	0	0	0	0	0	0	0	0	0	0	0	0	0	0	0	0	0	0	0	0
K02739	M00340	Proteasome, 20S core particle			159268001-stool2_GL0096950	No	0	0	0	0	0	0	0	0	0	0	0	0	0	0	0	0	0	0	0	0	0	0	0	0	0	0	0	0	0	0	0	0	0	0	0	0	0	0	0	0	0	0	0
K02739	M00340	Proteasome, 20S core particle			MH0206_GL0189493	No	0	0	0	0	0	0	0	0	0	0	0	0	0	0	0	0	0	0	0	0	0	0	0	0	0	0	0	0	0	0	0	0	0	0	0	0	0	0	0	0	0	0	0
K02739	M00340	Proteasome, 20S core particle			MH0276_GL0041510	No	0	0	0	0	0	0	0	0	0	0	0	0	0	0	0	0	0	0	0	0	0	0	0	0	0	0	0	0	0	0	0	0	0	0	0	0	0	0	0	0	0	0	0
K02739	M00340	Proteasome, 20S core particle			MH0397_GL0203939	No	0	0	0	0	0	0	0	0	0	0	0	0	0	0	0	0	0	0	0	0	0	0	0	0	0	0	0	0	0	0	0	0	0	0	0	0	0	0	0	0	0	0	0
K02738	M00340	Proteasome, 20S core particle			159268001-stool1_GL0127736	No	0	0	0	0	0	0	0	0	0	0	0	0	0	0	0	0	0	0	0	0	0	0	0	0	0	0	0	0	0	0	0	0	0	0	0	0	0	0	0	0	0	0	0
K02738	M00340	Proteasome, 20S core particle			763678604-stool2_GL0118294	No	0	0	0	0	0	0	0	0	0	0	0	0	0	0	0	0	0	0	0	0	0	0	0	0	0	0	0	0	0	0	0	0	0	0	0	0	0	0	0	0	0	0	0
K02738	M00340	Proteasome, 20S core particle			MH0206_GL0032682	No	0	0	0	0	0	0	0	0	0	0	0	0	0	0	0	0	0	0	0	0	0	0	0	0	0	0	0	0	0	0	0	0	0	0	0	0	0	0	0	0	0	0	0
K02738	M00340	Proteasome, 20S core particle			MH0272_GL0133854	No	0	0	0	0	0	0	0	0	0	0	0	0	0	0	0	0	0	0	0	0	0	0	0	0	0	0	0	0	0	0	0	0	0	0	0	0	0	0	0	0	0	0	0
K02738	M00340	Proteasome, 20S core particle			V1.UC40-0_GL0137948	No	0	0	0	0	0	0	0	0	0	0	0	0	0	0	0	0	0	0	0	0	0	0	0	0	0	0	0	0	0	0	0	0	0	0	0	0	0	0	0	0	0	0	0
K02737	M00340	Proteasome, 20S core particle			763678604-stool2_GL0111471	No	0	0	0	0	0	0	0	0	0	0	0	0	0	0	0	0	0	0	0	0	0	0	0	0	0	0	0	0	0	0	0	0	0	0	0	0	0	0	0	0	0	0	0
K02737	M00340	Proteasome, 20S core particle			764487809-stool2_GL0000709	No	0	0	0	0	0	0	0	0	0	0	0	0	0	0	0	0	0	0	0	0	0	0	0	0	0	0	0	0	0	0	0	0	0	0	0	0	0	0	0	0	0	0	0
K02737	M00340	Proteasome, 20S core particle			MH0206_GL0033455	No	0	0	0	0	0	0	0	0	0	0	0	0	0	0	0	0	0	0	0	0	0	0	0	0	0	0	0	0	0	0	0	0	0	0	0	0	0	0	0	0	0	0	0
K02737	M00340	Proteasome, 20S core particle			MH0206_GL0033456	No	0	0	0	0	0	0	0	0	0	0	0	0	0	0	0	0	0	0	0	0	0	0	0	0	0	0	0	0	0	0	0	0	0	0	0	0	0	0	0	0	0	0	0
K02737	M00340	Proteasome, 20S core particle			MH0272_GL0004368	No	0	0	0	0	0	0	0	0	0	0	0	0	0	0	0	0	0	0	0	0	0	0	0	0	0	0	0	0	0	0	0	0	0	0	0	0	0	0	0	0	0	0	0
K02737	M00340	Proteasome, 20S core particle			MH0355_GL0136134	No	0	0	0	0	0	0	0	0	0	0	0	0	0	0	0	0	0	0	0	0	0	0	0	0	0	0	0	0	0	0	0	0	0	0	0	0	0	0	0	0	0	0	0
K02737	M00340	Proteasome, 20S core particle			MH0397_GL0193159	No	0	0	0	0	0	0	0	0	0	0	0	0	0	0	0	0	0	0	0	0	0	0	0	0	0	0	0	0	0	0	0	0	0	0	0	0	0	0	0	0	0	0	0
K02736	M00337	Immunoproteasome	M00340	Proteasome, 20S core particle	MH0272_GL0073286	No	0	0	0	0	0	0	0	0	0	0	0	0	0	0	0	0	0	0	0	0	0	0	0	0	0	0	0	0	0	0	0	0	0	0	0	0	0	0	0	0	0	0	0
K02736	M00337	Immunoproteasome	M00340	Proteasome, 20S core particle	MH0329_GL0156197	No	0	0	0	0	0	0	0	0	0	0	0	0	0	0	0	0	0	0	0	0	0	0	0	0	0	0	0	0	0	0	0	0	0	0	0	0	0	0	0	0	0	0	0
K02736	M00337	Immunoproteasome	M00340	Proteasome, 20S core particle	MH0272_GL0073286	No	0	0	0	0	0	0	0	0	0	0	0	0	0	0	0	0	0	0	0	0	0	0	0	0	0	0	0	0	0	0	0	0	0	0	0	0	0	0	0	0	0	0	0
K02736	M00337	Immunoproteasome	M00340	Proteasome, 20S core particle	MH0329_GL0156197	No	0	0	0	0	0	0	0	0	0	0	0	0	0	0	0	0	0	0	0	0	0	0	0	0	0	0	0	0	0	0	0	0	0	0	0	0	0	0	0	0	0	0	0
K02735	M00337	Immunoproteasome	M00340	Proteasome, 20S core particle	159268001-stool1_GL0007309	No	0	0	0	0	0	0	0	0	0	0	0	0	0	0	0	0	0	0	0	0	0	0	0	0	0	0	0	0	0	0	0	0	0	0	0	0	0	0	0	0	0	0	0
K02735	M00337	Immunoproteasome	M00340	Proteasome, 20S core particle	159268001-stool2_GL0091047	No	0	0	0	0	0	0	0	0	0	0	0	0	0	0	0	0	0	0	0	0	0	0	0	0	0	0	0	0	0	0	0	0	0	0	0	0	0	0	0	0	0	0	0
K02735	M00337	Immunoproteasome	M00340	Proteasome, 20S core particle	763678604-stool2_GL0023365	No	0	0	0	0	0	0	0	0	0	0	0	0	0	0	0	0	0	0	0	0	0	0	0	0	0	0	0	0	0	0	0	0	0	0	0	0	0	0	0	0	0	0	0
K02735	M00337	Immunoproteasome	M00340	Proteasome, 20S core particle	MH0206_GL0096625	No	0	0	0	0	0	0	0	0	0	0	0	0	0	0	0	0	0	0	0	0	0	0	0	0	0	0	0	0	0	0	0	0	0	0	0	0	0	0	0	0	0	0	0
K02735	M00337	Immunoproteasome	M00340	Proteasome, 20S core particle	MH0206_GL0096626	No	0	0	0	0	0	0	0	0	0	0	0	0	0	0	0	0	0	0	0	0	0	0	0	0	0	0	0	0	0	0	0	0	0	0	0	0	0	0	0	0	0	0	0
K02735	M00337	Immunoproteasome	M00340	Proteasome, 20S core particle	MH0206_GL0096627	No	0	0	0	0	0	0	0	0	0	0	0	0	0	0	0	0	0	0	0	0	0	0	0	0	0	0	0	0	0	0	0	0	0	0	0	0	0	0	0	0	0	0	0
K02735	M00337	Immunoproteasome	M00340	Proteasome, 20S core particle	MH0244_GL0132968	No	0	0	0	0	0	0	0	0	0	0	0	0	0	0	0	0	0	0	0	0	0	0	0	0	0	0	0	0	0	0	0	0	0	0	0	0	0	0	0	0	0	0	0
K02735	M00337	Immunoproteasome	M00340	Proteasome, 20S core particle	MH0244_GL0132969	No	0	0	0	0	0	0	0	0	0	0	0	0	0	0	0	0	0	0	0	0	0	0	0	0	0	0	0	0	0	0	0	0	0	0	0	0	0	0	0	0	0	0	0
K02735	M00337	Immunoproteasome	M00340	Proteasome, 20S core particle	MH0272_GL0036412	No	0	0	0	0	0	0	0	0	0	0	0	0	0	0	0	0	0	0	0	0	0	0	0	0	0	0	0	0	0	0	0	0	0	0	0	0	0	0	0	0	0	0	0
K02735	M00337	Immunoproteasome	M00340	Proteasome, 20S core particle	159268001-stool1_GL0007309	No	0	0	0	0	0	0	0	0	0	0	0	0	0	0	0	0	0	0	0	0	0	0	0	0	0	0	0	0	0	0	0	0	0	0	0	0	0	0	0	0	0	0	0
K02735	M00337	Immunoproteasome	M00340	Proteasome, 20S core particle	159268001-stool2_GL0091047	No	0	0	0	0	0	0	0	0	0	0	0	0	0	0	0	0	0	0	0	0	0	0	0	0	0	0	0	0	0	0	0	0	0	0	0	0	0	0	0	0	0	0	0
K02735	M00337	Immunoproteasome	M00340	Proteasome, 20S core particle	763678604-stool2_GL0023365	No	0	0	0	0	0	0	0	0	0	0	0	0	0	0	0	0	0	0	0	0	0	0	0	0	0	0	0	0	0	0	0	0	0	0	0	0	0	0	0	0	0	0	0
K02735	M00337	Immunoproteasome	M00340	Proteasome, 20S core particle	MH0206_GL0096625	No	0	0	0	0	0	0	0	0	0	0	0	0	0	0	0	0	0	0	0	0	0	0	0	0	0	0	0	0	0	0	0	0	0	0	0	0	0	0	0	0	0	0	0
K02735	M00337	Immunoproteasome	M00340	Proteasome, 20S core particle	MH0206_GL0096626	No	0	0	0	0	0	0	0	0	0	0	0	0	0	0	0	0	0	0	0	0	0	0	0	0	0	0	0	0	0	0	0	0	0	0	0	0	0	0	0	0	0	0	0
K02735	M00337	Immunoproteasome	M00340	Proteasome, 20S core particle	MH0206_GL0096627	No	0	0	0	0	0	0	0	0	0	0	0	0	0	0	0	0	0	0	0	0	0	0	0	0	0	0	0	0	0	0	0	0	0	0	0	0	0	0	0	0	0	0	0
K02735	M00337	Immunoproteasome	M00340	Proteasome, 20S core particle	MH0244_GL0132968	No	0	0	0	0	0	0	0	0	0	0	0	0	0	0	0	0	0	0	0	0	0	0	0	0	0	0	0	0	0	0	0	0	0	0	0	0	0	0	0	0	0	0	0
K02735	M00337	Immunoproteasome	M00340	Proteasome, 20S core particle	MH0244_GL0132969	No	0	0	0	0	0	0	0	0	0	0	0	0	0	0	0	0	0	0	0	0	0	0	0	0	0	0	0	0	0	0	0	0	0	0	0	0	0	0	0	0	0	0	0
K02735	M00337	Immunoproteasome	M00340	Proteasome, 20S core particle	MH0272_GL0036412	No	0	0	0	0	0	0	0	0	0	0	0	0	0	0	0	0	0	0	0	0	0	0	0	0	0	0	0	0	0	0	0	0	0	0	0	0	0	0	0	0	0	0	0
K02734	M00337	Immunoproteasome	M00340	Proteasome, 20S core particle	MH0260_GL0162507	No	0	0	0	0	0	0	0	0	0	0	0	0	0	0	0	0	0	0	0	0	0	0	0	0	0	0	0	0	0	0	0	0	0	0	0	0	0	0	0	0	0	0	0
K02734	M00337	Immunoproteasome	M00340	Proteasome, 20S core particle	MH0260_GL0162507	No	0	0	0	0	0	0	0	0	0	0	0	0	0	0	0	0	0	0	0	0	0	0	0	0	0	0	0	0	0	0	0	0	0	0	0	0	0	0	0	0	0	0	0
K02732	M00337	Immunoproteasome	M00340	Proteasome, 20S core particle	MH0173_GL0105672	No	0	0	0	0	0	0	0	0	0	0	0	0	0	0	0	0	0	0	0	0	0	0	0	0	0	0	0	0	0	0	0	0	0	0	0	0	0	0	0	0	0	0	0
K02732	M00337	Immunoproteasome	M00340	Proteasome, 20S core particle	MH0244_GL0095521	No	0	0	0	0	0	0	0	0	0	0	0	0	0	0	0	0	0	0	0	0	0	0	0	0	0	0	0	0	0	0	0	0	0	0	0	0	0	0	0	0	0	0	0
K02732	M00337	Immunoproteasome	M00340	Proteasome, 20S core particle	MH0253_GL0200323	No	0	0	0	0	0	0	0	0	0	0	0	0	0	0	0	0	0	0	0	0	0	0	0	0	0	0	0	0	0	0	0	0	0	0	0	0	0	0	0	0	0	0	0
K02732	M00337	Immunoproteasome	M00340	Proteasome, 20S core particle	MH0329_GL0201900	No	0	0	0	0	0	0	0	0	0	0	0	0	0	0	0	0	0	0	0	0	0	0	0	0	0	0	0	0	0	0	0	0	0	0	0	0	0	0	0	0	0	0	0
K02732	M00337	Immunoproteasome	M00340	Proteasome, 20S core particle	MH0368_GL0164083	No	0	0	0	0	0	0	0	0	0	0	0	0	0	0	0	0	0	0	0	0	0	0	0	0	0	0	0	0	0	0	0	0	0	0	0	0	0	0	0	0	0	0	0
K02732	M00337	Immunoproteasome	M00340	Proteasome, 20S core particle	MH0173_GL0105672	No	0	0	0	0	0	0	0	0	0	0	0	0	0	0	0	0	0	0	0	0	0	0	0	0	0	0	0	0	0	0	0	0	0	0	0	0	0	0	0	0	0	0	0
K02732	M00337	Immunoproteasome	M00340	Proteasome, 20S core particle	MH0244_GL0095521	No	0	0	0	0	0	0	0	0	0	0	0	0	0	0	0	0	0	0	0	0	0	0	0	0	0	0	0	0	0	0	0	0	0	0	0	0	0	0	0	0	0	0	0
K02732	M00337	Immunoproteasome	M00340	Proteasome, 20S core particle	MH0253_GL0200323	No	0	0	0	0	0	0	0	0	0	0	0	0	0	0	0	0	0	0	0	0	0	0	0	0	0	0	0	0	0	0	0	0	0	0	0	0	0	0	0	0	0	0	0
K02732	M00337	Immunoproteasome	M00340	Proteasome, 20S core particle	MH0329_GL0201900	No	0	0	0	0	0	0	0	0	0	0	0	0	0	0	0	0	0	0	0	0	0	0	0	0	0	0	0	0	0	0	0	0	0	0	0	0	0	0	0	0	0	0	0
K02732	M00337	Immunoproteasome	M00340	Proteasome, 20S core particle	MH0368_GL0164083	No	0	0	0	0	0	0	0	0	0	0	0	0	0	0	0	0	0	0	0	0	0	0	0	0	0	0	0	0	0	0	0	0	0	0	0	0	0	0	0	0	0	0	0
K02731	M00337	Immunoproteasome	M00340	Proteasome, 20S core particle	MH0206_GL0141848	No	0	0	0	0	0	0	0	0	0	0	0	0	0	0	0	0	0	0	0	0	0	0	0	0	0	0	0	0	0	0	0	0	0	0	0	0	0	0	0	0	0	0	0
K02731	M00337	Immunoproteasome	M00340	Proteasome, 20S core particle	MH0244_GL0110561	No	0	0	0	0	0	0	0	0	0	0	0	0	0	0	0	0	0	0	0	0	0	0	0	0	0	0	0	0	0	0	0	0	0	0	0	0	0	0	0	0	0	0	0
K02731	M00337	Immunoproteasome	M00340	Proteasome, 20S core particle	MH0206_GL0141848	No	0	0	0	0	0	0	0	0	0	0	0	0	0	0	0	0	0	0	0	0	0	0	0	0	0	0	0	0	0	0	0	0	0	0	0	0	0	0	0	0	0	0	0
K02731	M00337	Immunoproteasome	M00340	Proteasome, 20S core particle	MH0244_GL0110561	No	0	0	0	0	0	0	0	0	0	0	0	0	0	0	0	0	0	0	0	0	0	0	0	0	0	0	0	0	0	0	0	0	0	0	0	0	0	0	0	0	0	0	0
K02730	M00337	Immunoproteasome	M00340	Proteasome, 20S core particle	159268001-stool1_GL0154171	No	0	0	0	0	0	0	0	0	0	0	0	0	0	0	0	0	0	0	0	0	0	0	0	0	0	0	0	0	0	0	0	0	0	0	0	0	0	0	0	0	0	0	0
K02730	M00337	Immunoproteasome	M00340	Proteasome, 20S core particle	763678604-stool2_GL0169528	No	0	0	0	0	0	0	0	0	0	0	0	0	0	0	0	0	0	0	0	0	0	0	0	0	0	0	0	0	0	0	0	0	0	0	0	0	0	0	0	0	0	0	0
K02730	M00337	Immunoproteasome	M00340	Proteasome, 20S core particle	MH0206_GL0084764	No	0	0	0	0	0	0	0	0	0	0	0	0	0	0	0	0	0	0	0	0	0	0	0	0	0	0	0	0	0	0	0	0	0	0	0	0	0	0	0	0	0	0	0
K02730	M00337	Immunoproteasome	M00340	Proteasome, 20S core particle	MH0272_GL0068601	No	0	0	0	0	0	0	0	0	0	0	0	0	0	0	0	0	0	0	0	0	0	0	0	0	0	0	0	0	0	0	0	0	0	0	0	0	0	0	0	0	0	0	0
K02730	M00337	Immunoproteasome	M00340	Proteasome, 20S core particle	159268001-stool1_GL0154171	No	0	0	0	0	0	0	0	0	0	0	0	0	0	0	0	0	0	0	0	0	0	0	0	0	0	0	0	0	0	0	0	0	0	0	0	0	0	0	0	0	0	0	0
K02730	M00337	Immunoproteasome	M00340	Proteasome, 20S core particle	763678604-stool2_GL0169528	No	0	0	0	0	0	0	0	0	0	0	0	0	0	0	0	0	0	0	0	0	0	0	0	0	0	0	0	0	0	0	0	0	0	0	0	0	0	0	0	0	0	0	0
K02730	M00337	Immunoproteasome	M00340	Proteasome, 20S core particle	MH0206_GL0084764	No	0	0	0	0	0	0	0	0	0	0	0	0	0	0	0	0	0	0	0	0	0	0	0	0	0	0	0	0	0	0	0	0	0	0	0	0	0	0	0	0	0	0	0
K02730	M00337	Immunoproteasome	M00340	Proteasome, 20S core particle	MH0272_GL0068601	No	0	0	0	0	0	0	0	0	0	0	0	0	0	0	0	0	0	0	0	0	0	0	0	0	0	0	0	0	0	0	0	0	0	0	0	0	0	0	0	0	0	0	0
K02729	M00337	Immunoproteasome	M00340	Proteasome, 20S core particle	763678604-stool2_GL0089614	No	0	0	0	0	0	0	0	0	0	0	0	0	0	0	0	0	0	0	0	0	0	0	0	0	0	0	0	0	0	0	0	0	0	0	0	0	0	0	0	0	0	0	0
K02729	M00337	Immunoproteasome	M00340	Proteasome, 20S core particle	MH0206_GL0021931	No	0	0	0	0	0	0	0	0	0	0	0	0	0	0	0	0	0	0	0	0	0	0	0	0	0	0	0	0	0	0	0	0	0	0	0	0	0	0	0	0	0	0	0
K02729	M00337	Immunoproteasome	M00340	Proteasome, 20S core particle	MH0244_GL0009286	No	0	0	0	0	0	0	0	0	0	0	0	0	0	0	0	0	0	0	0	0	0	0	0	0	0	0	0	0	0	0	0	0	0	0	0	0	0	0	0	0	0	0	0
K02729	M00337	Immunoproteasome	M00340	Proteasome, 20S core particle	MH0244_GL0009287	No	0	0	0	0	0	0	0	0	0	0	0	0	0	0	0	0	0	0	0	0	0	0	0	0	0	0	0	0	0	0	0	0	0	0	0	0	0	0	0	0	0	0	0
K02729	M00337	Immunoproteasome	M00340	Proteasome, 20S core particle	MH0272_GL0220513	No	0	0	0	0	0	0	0	0	0	0	0	0	0	0	0	0	0	0	0	0	0	0	0	0	0	0	0	0	0	0	0	0	0	0	0	0	0	0	0	0	0	0	0
K02729	M00337	Immunoproteasome	M00340	Proteasome, 20S core particle	MH0275_GL0022817	No	0	0	0	0	0	0	0	0	0	0	0	0	0	0	0	0	0	0	0	0	0	0	0	0	0	0	0	0	0	0	0	0	0	0	0	0	0	0	0	0	0	0	0
K02729	M00337	Immunoproteasome	M00340	Proteasome, 20S core particle	MH0408_GL0102557	No	0	0	0	0	0	0	0	0	0	0	0	0	0	0	0	0	0	0	0	0	0	0	0	0	0	0	0	0	0	0	0	0	0	0	0	0	0	0	0	0	0	0	0
K02729	M00337	Immunoproteasome	M00340	Proteasome, 20S core particle	763678604-stool2_GL0089614	No	0	0	0	0	0	0	0	0	0	0	0	0	0	0	0	0	0	0	0	0	0	0	0	0	0	0	0	0	0	0	0	0	0	0	0	0	0	0	0	0	0	0	0
[truncated: 42 more rows]
[truncated: 113 more columns]

## Sheet: Table S9
Table S9. The taxonomic annotation of MGSs
[truncated: 30 more rows]

[truncated: 5 more sheets: Table S10, Table S11, Table S12, Table S13, Table S14]
